# Supplementary material for: Landform and lithospheric development contribute to the assembly of mountain floras in China
Source: Nat Commun. 2024 Jun 17;15:5139. doi: 10.1038/s41467-024-49522-4 (PMC11183111; doi:10.1038/s41467-024-49522-4)
Supplement: Supplementary file 3 — Supplementary Data 1 [file 41467_2024_49522_MOESM3_ESM.xlsx]

## Sheet: Supplementary Data 1
mountain_ID	site	sp.number	MDT	MDT.youngest	MDT.oldest	mpd	NRI	mntd	NTI	pd	PDI	tectonic_type	landform	area	long	lat	elevdiff	elevmid	bio2	bio3	bio7	bio8	bio10	bio11	bio12	bio13	bio15	bio18	bio19	GBOTB.add.low	GBOTB.add.high	GBOTB.add.mean	GBOTB.low	GBOTB.high	GBOTB.mean	zwy.add.low	zwy.add.high	zwy.add.mean	zwy.low	zwy.high	zwy.mean
1	hnwxshy	1103	9.8574	1.25081	25.2232	245.527	0.359839	35.2222	1.17276	31124.5	-1.02643	orogenic	Karst	10	109.046	19.0689	900	750	38.0714	286.746	132.778	256.198	262.857	176.929	1395.13	276.413	80.8016	591.389	34.746	0.862393	21.2605	8.13959	0.527071	14.7521	5.32165	1.25081	25.2232	9.8574	0.83325	22.3165	8.15386
2	gxng	1378	9.45248	1.08436	24.6555	245.396	0.630482	31.0224	3.08573	35258.2	-2.06428	craton	Karst	100.8	106.977	22.4495	400	500	63.4296	306.822	206.533	273.933	274.422	138.326	1589.22	278.422	72.3704	817.393	100.044	0.791141	21.5913	8.09104	0.496083	15.6882	5.61188	1.08436	24.6555	9.45248	0.787426	21.4663	7.75107
3	gxlhs	992	9.86078	1.02353	26.2077	246.213	-0.640873	37.9839	-0.0672304	30396.4	1.19896	craton	Karst	22.557	107.628	23.0128	391.1	355.55	66	296.967	221.767	278	278	130.867	1215.13	195.6	59.3333	573.5	116.333	0.681849	22.2023	8.16402	0.436717	16.8627	5.87096	1.02353	26.2077	9.86078	0.752402	23.7019	8.40207
4	gxlht	1724	9.64217	1.04747	25.2127	246.166	-0.773381	30.1259	1.9544	43258.5	1.46373	craton	Karst	270.07	105.71	23.101	1203	1001.5	61.3646	311.021	197.719	254.729	255.385	123.573	1335.4	264.417	83.0312	777.844	55.8125	0.771897	22.5997	8.42601	0.474976	17.6864	6.13399	1.04747	25.2127	9.64217	0.717291	22.6233	8.02117
5	gzxypg	712	8.27812	0.903473	21.7115	246.113	-0.417447	36.6907	3.76306	22469	-2.93751	craton	Karst	167.57	105.099	25.1121	829	1173.5	72.175	322.853	224.056	227	227	83.5406	1417.37	271.609	77.5781	788.903	69.3906	0.70504	19.8276	7.37369	0.49776	14.0975	5.00641	0.903473	21.7115	8.27812	0.669114	17.4355	6.3287
6	gxml	1090	9.18473	0.981408	24.38	247.545	-2.67691	36.2066	0.432052	32705.2	1.96435	craton	Karst	90	107.995	25.1483	793.8	646.9	65	262.377	247.884	241.614	259.507	86.1208	1703.25	324.415	73.058	762.715	101.551	0.715215	22.4098	8.22606	0.460414	15.916	5.55733	0.981408	24.38	9.18473	0.692075	19.6029	6.9927
7	gzwm	1330	9.15545	0.851868	24.7596	245.738	0.044844	33.2153	1.17443	36883.7	1.74532	craton	Karst	300	106.368	25.2341	1227	893.5	69	291.964	236.538	225.352	237.628	79.166	1344.56	255.221	74.4743	616.791	63.1818	0.633209	22.8214	8.20415	0.438641	17.6038	5.99723	0.851868	24.7596	9.15545	0.623169	20.9241	7.35186
8	gzml	933	9.54813	0.844858	26.2502	246.149	-0.530914	34.7421	3.07614	28147.1	-0.698687	craton	Karst	212.85	107.926	25.2465	648.6	754.3	65	261.903	248.47	236.858	255.543	81.7126	1611.42	298.648	70.1134	699.822	101.296	0.684794	24.7673	8.79143	0.465568	18.617	6.18288	0.844858	26.2502	9.54813	0.594511	21.4216	7.27915
9	gzbds	1334	8.24831	0.646587	23.1737	244.351	2.37125	28.9556	5.46989	33303.3	-3.96362	craton	Karst	260	104.835	25.9967	1833.2	1641.6	75.1903	323.394	232.426	203.123	203.123	58.4613	1336.3	280.313	85.1581	771.445	52.3677	0.470704	21.3627	7.3473	0.324321	15.4068	5.05121	0.646587	23.1737	8.24831	0.457592	18.5747	6.28778
10	gzmtbms	762	8.26102	0.650251	23.1102	246.955	-1.48002	36.2223	3.57891	24979	-0.268182	craton	Karst	185	107.375	27.5295	1030	965	66	244.712	270.598	206.773	236.386	44.2045	1196.22	215.561	62.3106	434.939	79.1439	0.491655	20.9411	7.30462	0.367421	15.5922	5.30396	0.650251	23.1102	8.26102	0.503033	18.8522	6.53499
11	gzsnsyt	850	8.4284	0.611454	23.964	244.631	1.49395	37.6848	1.67723	26856.4	-0.115894	craton	Karst	174	107.99	27.8965	860	820	65	234.073	278.115	220.225	251.256	49.855	1275.15	224.611	62.7672	455.412	77.3511	0.453199	22.4486	7.62088	0.333894	15.8034	5.26663	0.611454	23.964	8.4284	0.464101	18.3026	6.3308
12	gzkks	955	8.68472	0.689505	24.7779	247.464	-2.38163	34.8214	2.82192	29197.2	0.370738	craton	Karst	262.31	107.195	28.2437	1112	1206	65.9859	243.13	269.972	201.328	231.927	39.3955	1151.99	197.24	63.0932	455.76	69.5932	0.507748	22.2165	7.55497	0.392278	16.2076	5.40588	0.689505	24.7779	8.68472	0.546518	20.0904	6.87579
13	hndh	1229	8.34416	0.651647	23.4865	245.355	0.657198	30.7606	4.30051	33348.3	-1.05823	craton	Karst	108.47	109.587	28.3447	777.2	578	66	227.38	291.6	238.94	273.84	59.68	1388.02	221.02	56.86	468.02	114.78	0.477192	22.0511	7.49418	0.358885	15.4818	5.22951	0.651647	23.4865	8.34416	0.508772	17.9349	6.33493
14	gzmyh	1137	8.02932	0.688757	22.4764	247.157	-2.14127	31.3256	4.37271	30981.1	-2.25905	craton	Karst	311.13	108.11	28.6231	1151	865.5	64	232.825	276.712	217.012	250.214	48.371	1280.77	208.115	59.4378	471.184	74.1175	0.512991	20.5536	7.16597	0.372992	15.6913	5.2542	0.688757	22.4764	8.02932	0.52663	18.7443	6.42003
15	cqjfs	3072	8.71262	0.72733	24.349	246.841	-2.89936	23.6995	6.30784	58067.9	-4.76086	craton	Karst	418.5	107.181	29.0438	1553	1461.5	66	246.481	267.414	184.916	217.655	26.7104	1510.19	228.066	56.9798	581.707	100.732	0.554716	22.5471	7.84361	0.359845	14.6252	4.95214	0.72733	24.349	8.71262	0.490919	18.1417	6.25185
16	gzdsh	2386	8.89897	0.694916	25.1733	247.147	-3.20784	25.5125	5.31137	49777.5	-3.33749	craton	Karst	269.9	107.603	29.1551	1379.9	1249.95	65.8482	245.585	267.745	188.217	214.669	22.9079	1488.67	231.794	59.9783	580.23	84.8537	0.53256	23.3603	8.04824	0.361846	15.6278	5.21244	0.694916	25.1733	8.89897	0.481279	18.8543	6.44265
17	hnwls	1142	8.90389	0.777134	25.022	244.791	1.50279	33.9609	1.96079	32413.6	-0.0730847	craton	Karst	402	109.327	29.2101	1203	821.5	66.7477	237.11	281.069	237.417	244.156	38.3624	1402.75	235.775	62	540.046	87.1514	0.583768	22.9821	7.97059	0.42445	15.0744	5.20164	0.777134	25.022	8.90389	0.584247	18.6126	6.49043
18	hbqzms	1530	9.30903	0.719482	26.8801	245.912	-0.265951	29.7285	3.55982	38089.2	-1.57022	craton	Karst	345.5	109.747	30.0272	1364.5	1332.25	68.7677	245.909	279.533	214.74	220.425	17.2362	1372.17	237.758	61.4803	552.634	82.7205	0.550898	24.5982	8.34725	0.392064	15.7607	5.3541	0.719482	26.8801	9.30903	0.525178	19.3247	6.67384
19	hbjsym	1058	8.0438	0.598187	23.1453	245.25	0.762595	30.9065	5.2535	28282.5	-4.37728	craton	Karst	2231	112.147	31.179	626.8	359.6	80.3711	248.949	322.855	272.04	273.865	45.3862	1031.01	184.809	60.1049	470.879	65.6818	0.433305	20.2621	6.87383	0.33253	15.2925	5.11714	0.598187	23.1453	8.0438	0.484596	19.5539	6.62669
20	hnmhl	1320	9.76359	1.10362	25.5225	246.562	-1.32885	32.3733	2.10025	34974.9	-0.975017	orogenic	Karst-Gr	122.15	109.091	18.9131	1531	889.5	73	240.692	302.256	196.564	232.615	15.7179	1927.56	335.026	55.641	524.256	210.769	0.773177	20.5575	7.80625	0.48986	14.5377	5.23183	1.10362	25.5225	9.76359	0.749933	23.4784	8.28945
21	gxcwls	1670	9.16718	0.825531	25.4333	246.341	-1.09167	28.9693	3.66968	40786.4	-0.905805	craton	Karst-Gr	189.94	106.404	24.4999	1812.5	1156.25	67.432	305.648	220.688	223.62	223.672	77.292	1453.48	275.588	79.712	821.128	61.952	0.61555	22.8382	8.0591	0.410412	16.9585	5.70367	0.825531	25.4333	9.16718	0.584213	21.3503	7.26658
22	gxyc	1595	8.78546	0.811011	23.5445	246.24	-0.877465	31.3553	1.29403	39940.4	-0.37397	craton	Karst-Gr	220.62	106.339	24.7827	1570.9	1185.45	69	300.535	229.051	233.32	233.909	81.4444	1151.77	215.973	76.6902	631.936	52.6869	0.622461	21.721	7.85356	0.427115	15.6513	5.40707	0.811011	23.5445	8.78546	0.576618	19.0444	6.78079
23	gzny	1111	8.34336	0.66982	23.5221	245.777	-0.0186027	32.0885	3.87092	31026.9	-1.42366	craton	Karst-Gr	113.98	105.342	26.7629	731	1965.5	72.3422	291.768	247.772	195.894	198.84	36.8327	1110.91	214.76	77.5323	543.137	53.4791	0.488947	21.458	7.38909	0.350918	14.2091	4.8304	0.66982	23.5221	8.34336	0.493909	17.5438	6.11393
24	gzzjs	685	8.98161	0.684789	25.7008	244.766	1.17522	39.9936	2.01141	23505.2	0.0191341	craton	Karst-Gr	76.38	107.639	26.9832	706.1	1039.05	66	246.905	268.88	213.089	240.278	49.8165	1350.33	235.759	60.6203	473.823	95.5633	0.526976	24.5805	8.3209	0.4045	17.2934	5.79477	0.684789	25.7008	8.98161	0.551981	19.1286	6.65683
25	ynys	1318	8.23561	0.658212	23.0481	245.064	1.16838	31.462	3.03196	33963.2	-2.50867	craton	Karst-Gr	201.41	103.044	27.2378	3524.5	2279.25	81.0513	344.278	235.766	159.147	159.549	17.0476	1049.03	224.608	90.5238	613.67	24.2821	0.457298	21.115	7.24208	0.27504	14.4421	4.78687	0.658212	23.0481	8.23561	0.446096	18.2248	6.24022
26	gzfds	974	8.60235	0.654663	24.6701	245.008	1.07267	33.876	3.41141	28714.5	-1.06398	craton	Karst-Gr	152	108.108	27.3374	1369.3	1184.65	66	239.833	274.994	213.904	241.957	44.8289	1211.16	210.369	62.0204	438.263	82.5173	0.50623	23.207	7.87451	0.372196	17.8923	5.86506	0.654663	24.6701	8.60235	0.497376	20.2449	6.81919
27	ynztbb	1647	9.34747	0.667039	26.8615	244.905	1.61799	29.748	2.8641	38912.9	-3.13957	craton	Karst-Gr	450	103.878	27.6311	1450	1725	77.9904	306.217	254.798	177.347	179.45	17.4181	827.068	173.443	86.1442	454.441	24.7513	0.535074	24.6952	8.46512	0.3282	14.9817	4.95806	0.667039	26.8615	9.34747	0.438058	19.0762	6.34208
28	gzyjyx	986	8.40871	0.673179	23.964	246.689	-1.31768	33.4607	3.64857	29292.1	-0.471164	craton	Karst-Gr	218.71	108.514	27.6915	1069.9	1064.95	65	234.878	278.256	209.967	241.611	40.1222	1457.57	249.178	62.8	529.133	92.6222	0.501637	22.2846	7.5808	0.368303	15.3089	5.17959	0.673179	23.964	8.40871	0.515483	18.055	6.26801
29	hnwly	1267	8.53212	0.746428	23.9894	244.681	1.76744	31.5032	3.33505	33869.3	-1.28086	craton	Karst-Gr	369	110.432	29.3809	1054	807	69.642	235.708	295.302	235.706	258.608	43.854	1587.56	279.676	61.94	596.284	105.896	0.55051	22.0865	7.64425	0.405884	15.0645	5.12031	0.746428	23.9894	8.53212	0.568088	18.2271	6.33122
30	scems	2258	9.53676	0.817268	26.642	247.112	-3.02943	27.9566	2.0652	49459.3	-1.26752	craton	Karst-Gr	154	103.327	29.52	2699	1749.5	62.3592	241.833	258.243	235.924	235.924	50.4531	1725.18	425.139	91.7	1225.44	50.0755	0.624682	24.9646	8.68402	0.392533	16.1228	5.41105	0.817268	26.642	9.53676	0.533985	19.6684	6.73441
31	hbhh	1662	8.19557	0.622782	23.1984	246.585	-1.55055	27.1958	5.84068	38815.4	-3.63274	craton	Karst-Gr	103.4	110.56	30.0786	1830.7	1336.85	71.5468	249.022	287.194	204.95	209.468	3.28777	1653.42	289.281	61.5396	702.647	93.1367	0.45614	20.7961	7.15981	0.324441	14.8492	4.98402	0.622782	23.1984	8.19557	0.460184	18.6004	6.36781
32	hbsnj	3262	9.02198	0.737864	25.4274	246.341	-1.6094	24.164	4.84406	61319	-3.80819	craton	Karst-Gr	12837	110.279	31.4905	2885.4	1662.7	74.9447	258.613	289.798	181.876	186.581	-19.6957	1229.9	197.246	61.8755	516.501	57.1937	0.543536	23.2818	8.06847	0.345583	15.0788	5.0655	0.737864	25.4274	9.02198	0.495044	19.0838	6.49884
33	cqytl	2807	8.42608	0.693747	23.7042	246.158	-1.00338	23.7112	7.01773	53649.3	-5.90274	craton	Karst-Gr	224.231	109.898	31.4606	2346.6	1623.5	74	259.357	285.608	180.904	184.431	-19.6045	1287.82	208.434	63.0547	523.006	53.5498	0.522224	21.8868	7.57808	0.340632	14.7828	4.93535	0.693747	23.7042	8.42608	0.47729	18.0903	6.18751
34	sxwls	774	7.20032	0.515838	20.6669	239.222	8.20692	31.0073	6.963	19974	-9.68388	craton	Granitic	206.2	111.189	36.5817	811.3	1540.65	100.151	265.387	378.408	196.524	201.062	-68.6404	603.25	146.637	88.2603	361.894	15.3493	0.331101	18.1166	6.02669	0.237379	11.5201	3.92041	0.515838	20.6669	7.20032	0.408865	15.6814	5.44456
35	hndls	1768	10.1033	1.32678	25.6861	247.74	-3.86647	30.1219	1.69707	42457.5	-0.723956	orogenic	Granitic	183.89	109.863	18.747	1449	774.5	50.2189	359.974	139.541	234.863	246.412	166.412	2395.43	419.579	73.4335	899.511	78.8283	0.914566	21.6159	8.35207	0.509755	15.9261	5.67842	1.32678	25.6861	10.1033	0.832981	24.254	8.73186
36	hnjfl	1768	10.2311	1.25522	26.2417	247.385	-3.1709	30.7604	0.89399	42663.1	-0.424493	orogenic	Granitic	200	108.881	18.7555	1300	762	34.5966	270.55	127.836	262.929	268.416	183.689	1331.35	268.933	82.3277	587.651	30.2017	0.822452	21.9743	8.39998	0.464306	15.8818	5.63294	1.25522	26.2417	10.2311	0.803176	24.3581	8.72798
37	hnwzs	1911	9.94749	1.24652	25.4512	248.358	-5.30192	28.652	2.80689	44045.7	-1.61778	orogenic	Granitic	80	109.707	18.9133	1568	1084	54.1506	372.09	145.639	217.386	235.53	153.873	2444.67	436.97	72.3012	808.705	97.1807	0.876784	21.5232	8.30108	0.489506	15.4212	5.5038	1.24652	25.4512	9.94749	0.774605	23.4464	8.37188
38	hnygl	1479	9.80081	1.16485	25.347	246.288	-0.928428	31.9049	1.46237	37686.1	-0.913675	orogenic	Granitic	504.64	109.525	19.0457	1642	991	52.5327	360.538	145.688	222.704	233.482	150.121	2313.28	397.844	72.5528	874.312	78.8141	0.797791	20.8462	7.97892	0.487031	14.9178	5.32226	1.16485	25.347	9.80081	0.767574	23.3669	8.27684
39	hnbwl	1353	10.0162	1.26659	25.7198	245.941	-0.297489	34.2037	-0.0183333	36387.5	0.350064	orogenic	Granitic	299.8	109.197	19.0872	1210	955	42.1914	310.019	135.96	236.019	243.447	158.709	1719.85	331.326	77.3881	676.086	52.1779	0.870384	21.7605	8.25115	0.529659	15.0996	5.44463	1.26659	25.7198	10.0162	0.848723	22.9374	8.35348
40	gxswds	1651	9.40452	0.858407	25.8259	247.839	-3.9083	30.0529	2.47705	40700	-0.585065	orogenic	Granitic	616.89	107.957	21.8937	1362	781	56.3136	286.493	196.587	254.148	254.846	123.633	2500.44	498.941	78.4016	1403.95	135.108	0.632555	22.0318	7.95249	0.384057	15.757	5.42827	0.858407	25.8259	9.40452	0.555241	22.3418	7.60962
41	gdehz	1521	8.84314	0.914606	23.7701	246.222	-0.822912	29.1765	4.23097	37632.4	-2.03964	orogenic	Granitic	144.5	111.458	21.8937	1037.6	818.8	55.8962	286.9	194.85	247.965	257.969	133.877	2316.85	382.758	67.9615	1021.45	129.115	0.624516	20.0122	7.31906	0.405768	14.2227	4.97555	0.914606	23.7701	8.84314	0.620904	20.647	7.21963
42	gdyks	1501	9.00016	0.820809	24.9553	247.526	-3.14968	30.1614	3.2457	37709.7	-1.42804	orogenic	Granitic	125.11	111.198	22.2755	1388.8	1009.4	63.1656	309.057	204.758	219.599	230.452	104.248	2273.1	387.299	68.2866	962.439	136.051	0.567015	21.5381	7.62455	0.377035	15.0743	5.13805	0.820809	24.9553	9.00016	0.57139	20.7549	7.10828
43	gddhs	1584	8.66348	0.853167	23.3082	246.288	-0.962715	28.8218	4.29869	38778.4	-1.84678	orogenic	Granitic	11.55	112.515	23.1828	986.2	507.2	67	291.6	229.286	256.343	272.143	125.057	2043.63	324.229	62.8286	844.886	143.743	0.584244	19.3042	7.03725	0.403657	14.4554	5.06553	0.853167	23.3082	8.66348	0.622354	20.9474	7.33508
44	gdxts	1278	8.47143	0.731001	23.5402	246.062	-0.486435	30.4268	4.31891	34083.2	-1.24302	orogenic	Granitic	106.96	114.396	23.3069	1003	521.5	67.1707	301.689	222.591	249.652	265.97	125.652	2081.88	376.311	64.6768	831.573	142.756	0.52601	19.815	7.01274	0.37735	13.7313	4.79308	0.731001	23.5402	8.47143	0.52661	19.5772	6.76578
45	gdhsd	1293	9.1719	0.835845	25.6803	246.396	-1.04096	31.5012	3.16131	34007.9	-1.76895	orogenic	Granitic	42	111.899	23.4501	757	548.5	67	283.735	236.245	241.265	269.082	114.837	1516.04	235	53.3673	567.327	150.102	0.591505	22.3477	7.82536	0.402115	15.2584	5.18853	0.835845	25.6803	9.1719	0.59007	20.9255	7.13823
46	gxdms	1285	9.08462	0.791676	25.283	246.8	-1.7013	32.1523	2.57262	34505.2	-0.76715	craton	Granitic	169.94	108.432	23.4783	1560.4	980.2	65.7417	300.051	218.743	255.491	258.639	114.289	1587.7	288.499	70.7244	801.874	115.499	0.571891	22.1429	7.82624	0.368303	14.6391	5.01129	0.791676	25.283	9.08462	0.52696	19.8488	6.8302
47	twsm	2739	9.57913	0.952785	25.3473	247.505	-4.37824	27.7738	0.0653134	58724	1.93457	orogenic	Granitic	36000	121.113	23.564	3944	1982	46.4718	283.213	164.497	208.447	218.631	112.472	2557.87	450.245	64.6291	1129.85	276.027	0.621234	22.1529	8.08162	0.365003	14.7397	5.11867	0.952785	25.3473	9.57913	0.609175	21.0467	7.54712
48	ynyj	1828	8.70174	0.89061	22.9774	244.733	2.05948	27.8143	4.31669	41363.5	-3.65408	craton	Granitic	466.67	101.956	23.6171	2260	1450	71.9903	391.55	184.12	227.058	227.184	126.168	1077.85	198.79	71.3172	576.443	58.5081	0.628134	20.9957	7.66249	0.355598	14.274	4.90571	0.89061	22.9774	8.70174	0.56638	18.5518	6.59738
49	gdnks	1508	8.60466	0.784771	23.5409	247.708	-3.48408	29.3955	4.05749	37166.5	-2.42533	orogenic	Granitic	18.87	113.84	23.6321	910	755	68.1692	297.046	230.246	235.6	252.938	106.246	2407.48	433.308	68.6462	867.4	158.846	0.551366	20.088	7.20385	0.376325	14.6016	5.01894	0.784771	23.5409	8.60466	0.557797	20.0369	6.95162
50	ynlcj	969	9.48178	0.746681	26.6154	245.586	0.252695	33.4392	3.8003	26690.1	-4.3358	craton	Granitic	751.86	100.239	23.9772	1999.6	2429.8	78.2783	386.326	202.578	190.026	190.725	86.6787	1327.54	279.66	83.3822	755.748	51.2005	0.553561	25.7771	8.87979	0.277725	14.9078	4.9294	0.746681	26.6154	9.48178	0.413237	17.2017	5.92997
51	ynyzs	914	7.99632	0.800912	20.9106	243.844	2.63114	35.1333	2.9436	26354.5	-3.15102	craton	Granitic	1107.2	101.675	23.9998	2052.2	1529.1	75.8468	386.406	196.379	219.93	220.206	114.942	893.556	167.207	71.4562	475.72	49.3744	0.521543	18.3682	6.73619	0.31512	14.2879	4.83861	0.800912	20.9106	7.99632	0.508692	18.9983	6.67848
52	gxdgs	1149	8.2322	0.67432	22.9354	247.043	-1.97717	30.3969	5.13523	30819.9	-2.86691	orogenic	Granitic	37.8	111.645	24.0946	868.9	634.45	66.8077	268.538	248.135	239.846	263.135	96.2308	1926.08	340.577	63.3654	686.519	170.231	0.497809	19.7457	6.9747	0.346665	14.4469	4.95459	0.67432	22.9354	8.2322	0.490743	19.3163	6.63468
53	gxdys	1666	9.22903	0.769264	25.8522	246.582	-1.54824	30.3428	2.03958	40803.3	-0.786689	orogenic	Granitic	255.95	110.246	24.1821	1729	1114.5	66.997	278.164	239.718	225.006	243.776	83.3485	1970.48	344.752	60.1879	703.242	184.294	0.575749	23.2206	8.1088	0.359453	14.6099	4.99722	0.769264	25.8522	9.22903	0.511243	19.3271	6.6459
54	gdsmt	1758	8.59999	0.750696	23.92	246.65	-1.72775	28.3946	3.91998	41558.2	-1.80679	orogenic	Granitic	335.55	113.305	24.435	1486	843	66.9658	264.099	253.014	243.871	267.95	97.4044	2023.16	369.948	68.7042	622.891	162.402	0.530707	21.0063	7.35661	0.363462	14.9443	5.06155	0.750696	23.92	8.59999	0.53782	19.6782	6.77059
55	jxjlians	1860	8.59627	0.7252	23.9862	246.916	-2.31787	27.5685	4.48697	43226.9	-1.674	orogenic	Granitic	134.11	114.54	24.6625	1150	855	70.3095	274.81	256.244	232.56	258.31	89.6607	1824.13	283.089	52.5536	530.393	186.25	0.534985	21.0824	7.42619	0.38018	15.0585	5.14473	0.7252	23.9862	8.59627	0.528377	19.4694	6.74971
56	gxxls	1244	8.42915	0.65489	24.1681	246.101	-0.543169	31.4402	3.55113	33371.4	-1.43832	orogenic	Granitic	193.27	111.215	24.7656	857	1428.5	66.7388	258.007	258.1	192.22	238.478	60.8282	2159.7	371.351	55.6529	628.196	234.794	0.486018	21.0509	7.21314	0.367811	15.7337	5.25906	0.65489	24.1681	8.42915	0.513218	20.2932	6.84472
57	gdnl	2503	9.1657	0.738935	25.7089	247.233	-3.5032	26.3638	3.49522	52533.2	-1.85874	orogenic	Granitic	587	112.939	24.8391	1700.2	1052.2	66.6545	257.37	258.648	199.089	242.719	66.6348	1930.76	326.613	58.8442	545.245	190.876	0.561405	23.3034	8.13458	0.36419	14.6433	4.97153	0.738935	25.7089	9.1657	0.48616	18.9983	6.49869
58	hnlans	1117	8.66674	0.5923	25.0208	246.516	-1.14489	34.7967	1.42463	32451.8	0.730603	orogenic	Granitic	70.46	112.012	25.0707	963	1344.2	65.9192	223.525	293.475	233.253	276.121	63.2929	1455.05	218.929	44.303	403.657	187.939	0.453165	22.496	7.59291	0.338949	15.5451	5.14736	0.5923	25.0208	8.66674	0.456591	19.4371	6.56349
59	gxjws	2012	9.26615	0.765742	26.0067	246.752	-2.07777	27.7473	3.53999	46282.1	-0.617233	craton	Granitic	252.1	108.756	25.183	1443	971.5	65	261.631	246.753	220.213	240.92	68.4205	1919.28	373.957	69.2614	763.764	140.77	0.583322	23.8682	8.29024	0.386605	16.3591	5.46952	0.765742	26.0067	9.26615	0.522986	20.2621	6.91435
60	fjlys	1326	8.77699	0.683039	25.2417	247.453	-2.82211	31.0792	3.36507	34938.3	-1.19303	orogenic	Granitic	143.65	116.178	25.177	1265.4	905.7	74.3511	281.444	264.573	234.156	258.569	87.0933	1908.59	309	56.0178	582.533	177.111	0.512573	22.0932	7.57123	0.36512	15.472	5.21893	0.683039	25.2417	8.77699	0.500131	20.0592	6.81776
61	gxsph	1001	9.02152	0.811118	24.7591	246.569	-1.15547	35.9064	1.53262	30113.4	0.434039	craton	Granitic	31.05	107.167	25.3201	806.5	953.25	66.4299	276.458	240.43	242.168	249.271	84.2804	1636.35	313.112	76.5607	757.925	78.3832	0.591168	21.5279	7.68416	0.428784	17.3351	5.90124	0.811118	24.7591	9.02152	0.607177	22.3142	7.70298
62	gxybs	1519	8.73729	0.685271	25.0861	247.692	-3.46945	28.7924	4.67229	37755.4	-1.80424	craton	Granitic	146.7	109.167	25.3974	1876.5	1148.25	65	264.07	245.105	190.316	212.175	41.5965	2449.21	497.93	69.1053	861.439	190.018	0.522685	23.0119	7.79747	0.381463	15.6546	5.19508	0.685271	25.0861	8.73729	0.512349	19.0798	6.46971
63	hndpl	1576	8.78535	0.681871	25.1171	246.636	-1.59941	31.0493	1.77306	40955.8	1.61048	craton	Granitic	200.66	111.318	25.4622	1737.5	1140.55	66	242.888	271.23	179.646	239.745	49.0124	1792.11	297.273	51.9006	473.64	220.447	0.524712	22.1557	7.62723	0.396401	15.6046	5.29174	0.681871	25.1171	8.78535	0.522399	19.9931	6.82166
64	hndgp	1138	8.61174	0.678197	24.5295	246.082	-0.488045	32.8313	3.0106	32549.2	0.265375	craton	Granitic	134.66	111.618	25.7292	838	797	66	229.628	288.302	199.829	266.245	60.634	1730.25	276.644	48.7848	431.553	236.643	0.505739	22.1047	7.53352	0.385879	15.4883	5.22245	0.678197	24.5295	8.61174	0.527743	19.1588	6.61519
65	jxqys	1932	8.55642	0.671367	24.333	246.8	-2.12905	26.2546	5.92406	42625.9	-4.09444	orogenic	Granitic	171.05	114.005	25.8901	1761	1180.5	67	240.376	279.232	216.544	245.596	51.876	1777.06	284.224	55.356	534.416	170.144	0.518189	22.2189	7.63275	0.363286	14.4829	4.88774	0.671367	24.333	8.55642	0.480331	18.0269	6.16974
66	hnbms	1462	8.48438	0.6642	24.1669	246.466	-1.23492	30.3223	3.30398	37667.6	-0.51217	orogenic	Granitic	109.74	113.654	25.9261	1251	1425.5	67	240.893	277.66	184.321	225.899	32.956	1912.81	271.572	44.6855	535.811	230.56	0.49408	21.7218	7.45768	0.369477	15.6091	5.22135	0.6642	24.1669	8.48438	0.519521	19.2948	6.56276
67	gzyls	1193	9.03266	0.736745	25.523	248.295	-3.99411	32.6609	2.75467	33275	-0.157835	craton	Granitic	345.55	108.274	25.9445	1198	909	65	257.307	252.433	223.079	240.488	63.0472	1429.87	262.614	66.4646	577.236	104.079	0.574049	23.1621	8.01885	0.417023	16.5366	5.56837	0.736745	25.523	9.03266	0.545357	20.3183	6.95537
68	jxgjy	1610	8.92837	0.673426	26.0114	247.176	-2.62215	28.6228	4.39541	38442.2	-2.96962	orogenic	Granitic	161	116.371	26.0428	1039.9	869.95	72	256.971	280.926	228.672	272.578	82.8235	1738.64	265.52	51.4265	407.554	213.941	0.500228	23.6059	7.91933	0.353277	14.437	4.86555	0.673426	26.0114	8.92837	0.492694	18.3164	6.23764
69	hnjts	1615	9.05369	0.670143	26.1421	246.348	-1.08577	30.0549	2.68803	40547.5	0.0489069	craton	Granitic	184.66	110.204	26.1562	1418	1309	28.903	248.167	116.311	239.074	247.274	167.92	1422.57	286.967	82.9264	577.127	34.9498	0.510708	23.6797	8.02793	0.371135	16.5178	5.51156	0.670143	26.1421	9.05369	0.502879	20.3158	6.89092
70	gxyzls	1027	8.63974	0.642369	24.7245	244.698	1.55537	34.3439	2.58833	30280.1	-0.107259	craton	Granitic	54.732	110.578	26.2817	1711	1165.5	65	241.515	270.788	166.455	209.424	17.2121	2206.45	354.697	49.7273	625.939	253.939	0.486371	20.9978	7.29229	0.345484	15.0412	5.03556	0.642369	24.7245	8.63974	0.46941	20.7599	6.8856
71	jxnfm	1414	8.00496	0.661056	22.6643	247.3	-2.65717	29.0262	4.97161	35363.1	-2.828	orogenic	Granitic	105.88	114.04	26.3134	1720.4	1260.2	67	239.242	279.97	188.697	223.333	28.0303	2022.7	297.485	46.1515	591.848	223.697	0.505725	21.1909	7.23715	0.390383	15.3057	5.16638	0.661056	22.6643	8.00496	0.534487	17.6902	6.17071
72	fjjjf	1369	9.23833	0.714539	26.9382	246.626	-1.46484	31.9942	2.13739	36392.2	-0.0678114	orogenic	Granitic	138.48	116.99	26.613	1261	930.5	74.5393	260.985	285.285	237.419	268.21	76.3371	1917.71	344.371	64.5169	454.06	183.281	0.538514	23.7651	8.00503	0.397655	15.7253	5.34022	0.714539	26.9382	9.23833	0.54706	20.4379	6.97626
73	gzlgs	1717	8.60662	0.692935	24.1727	248.286	-4.85645	28.2544	4.29838	40655.9	-2.18986	craton	Granitic	477.92	108.217	26.3824	1528.8	1414.4	65.1775	249.92	261.823	199.783	224.775	39.401	1404.23	238.363	59.6877	506.195	109.172	0.542089	21.7582	7.6691	0.378194	15.5991	5.25589	0.692935	24.1727	8.60662	0.492635	19.2336	6.58076
74	hnshs	1576	9.00397	0.751702	25.448	246.611	-1.5532	30.5028	2.40306	39682.1	-0.299114	craton	Granitic	131.4	111.043	26.4011	1557.1	1103.85	66	232.873	282.902	182.834	232.298	29.9317	1830.2	289.722	48.0146	517.107	219.951	0.581897	23.4309	8.10803	0.423353	16.6637	5.6159	0.751702	25.448	9.00397	0.553193	19.8462	6.83629
75	hntyd	1846	8.94907	0.702971	25.578	247.193	-2.86489	27.2698	4.93944	43148.7	-1.47688	orogenic	Granitic	237.86	114.011	26.4592	1755.2	1237.6	67	236.432	283.336	188.495	229.748	31.1927	1731.82	245.216	43.7641	484.704	210.362	0.531906	23.1655	7.9459	0.384558	15.5821	5.24931	0.702971	25.578	8.94907	0.522389	19.3292	6.60202
76	gzng	626	9.19405	0.617396	26.6969	247.686	-2.15653	47.3731	-1.48082	24039.7	3.47842	craton	Granitic	221.04	108.356	26.4315	1186	1148	65	243.729	268.449	217.576	244.051	52.3559	1266.36	206.695	54.7542	436.153	108.441	0.473802	24.1329	8.12586	0.356938	18.6966	6.12205	0.617396	26.6969	9.19405	0.47821	22.4105	7.46211
77	jxjgs	1850	8.19174	0.670947	23.2571	247.56	-3.60376	27.0316	5.23178	42498.3	-2.50187	orogenic	Granitic	708.74	114.146	26.6372	1890.4	1175.2	67	231.419	290.199	202.868	249.672	44.7297	1769.88	259.916	46.4932	504.338	198.77	0.509823	20.6798	7.10993	0.395433	14.9384	5.05824	0.670947	23.2571	8.19174	0.537457	18.7844	6.46172
78	jxqxl	1338	8.32851	0.678422	23.683	246.327	-0.943892	30.3546	4.02458	35255.7	-1.01652	orogenic	Granitic	105	114.196	26.7548	1063	731.5	67	227.288	295.955	227.622	263.775	53.1892	1720.83	255.901	46.6667	477.189	199.91	0.507236	21.0172	7.21353	0.382834	15.2209	5.13524	0.678422	23.683	8.32851	0.524843	19.1582	6.58505
79	fjmjy	1838	8.82848	0.746323	25.0378	246.758	-1.98675	28.0013	4.0272	42913.5	-1.63835	orogenic	Granitic	130.22	116.895	26.7574	1608	1054	73.5307	258.575	284.441	215.352	252.531	59.7374	2053.83	347.737	58.9162	445.793	230.955	0.541109	22.5038	7.78503	0.392909	15.6647	5.31386	0.746323	25.0378	8.82848	0.555043	19.4481	6.7366
80	fjlqs	1042	8.36178	0.678488	24.139	245.871	-0.15495	34.339	2.46541	29462.4	-1.93462	orogenic	Granitic	156.93	117.283	26.5482	1470.4	885.2	75.0495	268.48	280.51	215.673	252.262	65.7822	2098.92	348.594	57.0842	488.48	229.401	0.519469	22.34	7.49146	0.380308	14.3791	4.84919	0.678488	24.139	8.36178	0.508163	17.3945	6.01784
81	fjdgsbd	2061	8.64326	0.667748	24.6285	247.001	-2.63857	26.4903	5.08631	45485.1	-2.76699	orogenic	Granitic	10500	119.137	27.1124	1900	979	71.5724	251.14	285.032	221.994	258.704	63.4006	1767.66	320.134	56.7755	459.12	186.235	0.492837	22.1292	7.56988	0.346668	15.1295	5.11137	0.667748	24.6285	8.64326	0.481863	19.1389	6.60008
82	jxgty	1085	8.71665	0.665708	25.2361	246.391	-0.939274	33.3808	2.93338	31673.5	0.417707	orogenic	Granitic	47.8	114.016	27.3739	875.2	837.6	68	229.204	297.778	220.759	254.889	42.2037	1893.63	291.593	48.963	511.574	227.444	0.486863	22.372	7.55933	0.361492	15.1212	5.12296	0.665708	25.2361	8.71665	0.511656	19.2563	6.61428
83	jxwgs	1842	8.89243	0.697834	25.2368	246.911	-2.29483	27.5506	4.59278	42859.1	-1.80558	orogenic	Granitic	170	114.173	27.4633	1718.3	1059.15	68.3882	235.435	290.871	185.306	232.071	25.5059	1995.8	299.247	46.8941	512.882	252.482	0.514589	22.4053	7.74884	0.367328	15.4701	5.19394	0.697834	25.2368	8.89243	0.51797	19.7928	6.75779
84	jxdgs	1281	8.02909	0.605245	22.6932	246.824	-1.73652	30.1729	4.55066	33797.5	-1.77625	orogenic	Granitic	12	114.53	27.6042	1000	591.8	69	229.184	300.5	217.158	266.263	50.6053	2025.24	320	51.5526	498.816	242.289	0.447661	20.4057	6.96689	0.354724	15.6497	5.22001	0.605245	22.6932	8.02909	0.493817	19.0439	6.56721
85	yndljly	1723	9.724	0.84167	26.6608	245.494	0.522817	29.4765	2.76139	39618.1	-3.84863	orogenic	Granitic	1947	98.3491	27.7258	3936	2968	67.4656	311.519	216.71	191.748	192.977	51.8168	1603.52	231.733	51.8855	611.931	112.534	0.612182	25.1549	8.91535	0.317382	14.3807	4.82607	0.84167	26.6608	9.724	0.481376	18.0758	6.24346
86	fjwys	1648	9.37594	0.701824	27.1143	246.848	-2.03885	30.8652	1.52625	41414	0.544492	orogenic	Granitic	565.27	117.72	27.7467	1858	1229	74.3416	259.489	286.862	202.503	236.928	39.551	2178.69	430.008	62.7961	563.696	209.445	0.527174	24.9272	8.38926	0.377224	16.4542	5.52435	0.701824	27.1143	9.37594	0.516791	20.0153	6.87154
87	jxmts	1693	8.34375	0.686111	23.614	246.998	-2.35681	27.6661	5.13302	39986.1	-2.62171	orogenic	Granitic	138.66	117.245	27.7968	1194	767	73	247.582	294.228	225.593	261.132	54.5132	1942.52	361.984	59.9683	453.63	218.037	0.508423	20.8477	7.22103	0.387005	15.256	5.16805	0.686111	23.614	8.34375	0.536546	19.411	6.66119
88	jxyjf	1290	8.3636	0.653192	23.9756	246.354	-0.970433	31.0085	3.66943	34308.1	-1.2143	orogenic	Granitic	109.46	117.345	27.9199	1414.9	833.45	73	246.86	295.469	227.218	263.313	55.0559	2074.07	360.939	54.4469	471.793	255.788	0.488561	21.3296	7.28748	0.37821	16.0642	5.39394	0.653192	23.9756	8.3636	0.524249	19.8273	6.78352
89	jxwys	1800	8.77645	0.714263	24.9362	246.515	-1.48359	27.4218	4.94919	42542.6	-1.32519	orogenic	Granitic	160.07	117.706	28.3078	1808	1254	74	258.846	287.046	200.056	234.995	36.6872	2063.52	368.497	51.9128	533.738	244.764	0.523436	22.688	7.77195	0.391398	15.8745	5.38143	0.714263	24.9362	8.77645	0.559292	19.3864	6.72974
90	hndws	1302	8.48149	0.636118	24.1603	246.587	-1.36001	31.7567	2.84581	35329.1	0.0680393	craton	Granitic	62.87	114.12	28.4111	1377.9	918.95	70	234.066	299.545	197.19	243.331	27.9587	1899.15	302.017	50.9587	490.983	236.058	0.476658	21.8888	7.47031	0.370738	15.6703	5.26389	0.636118	24.1603	8.48149	0.507418	19.028	6.56483
91	jxgs	1605	8.81784	0.68173	25.1009	247.394	-3.02347	29.3735	3.54373	40097.3	-0.381332	craton	Granitic	115	114.552	28.5421	1280	840	70	232.257	301.595	213.264	249.622	32.1554	1971.67	345.203	56.6757	487.899	234.236	0.510027	22.0234	7.5666	0.395138	16.3522	5.47081	0.68173	25.1009	8.81784	0.544058	20.9107	7.10884
92	hnxx	1966	8.6339	0.747982	24.0601	246.674	-1.88841	27.1685	4.54523	44715	-1.85139	craton	Granitic	248	110.268	28.8061	1164.5	744.85	68	233.178	291.38	225.444	256.398	43.848	1621.82	281.868	61.2105	551.079	122.304	0.551986	21.9414	7.70027	0.388943	15.911	5.36516	0.747982	24.0601	8.6339	0.547336	19.2323	6.64784
93	jxsqs	1481	8.06267	0.673222	22.7924	247.421	-2.94048	28.9574	4.68924	36332.1	-3.02621	craton	Granitic	756.57	118.055	28.911	1449.9	1094.95	72	242.733	296.103	215.086	253.957	41.2414	2305.31	453.819	66.1724	516.664	236.828	0.513048	21.1178	7.21437	0.395561	15.3369	5.16517	0.673222	22.7924	8.06267	0.544157	18.1049	6.27208
94	hnmfs	1286	7.99182	0.603101	22.7071	246.274	-0.836213	31.0735	3.63109	34633.7	-0.591699	craton	Granitic	85.33	113.85	29.0051	1297.2	948.6	66	245.243	270.4	204.102	259.435	71.1449	1754.34	305.955	57.5446	488.201	189.34	0.447668	20.4334	6.98942	0.355619	15.6854	5.23757	0.603101	22.7071	7.99182	0.488701	18.9216	6.49154
95	jxjlings	1560	8.13165	0.667503	22.9558	247.991	-4.06558	28.7369	4.52167	38921.8	-1.05024	craton	Granitic	115.41	115.175	29.0794	1251.7	707.35	72	233.597	308.792	226.282	264.161	40.7315	1829.64	349.987	62.0336	475.497	184.604	0.487187	21.0634	7.2014	0.376393	15.5063	5.19206	0.667503	22.9558	8.13165	0.52484	18.5193	6.41257
96	jxys	1197	8.17315	0.632953	23.1553	245.967	-0.319246	31.3687	3.93373	32760.8	-1.09876	craton	Granitic	115.08	115.025	29.3718	937.7	668.85	73.9348	235.135	313.443	226.687	264.339	37.8348	1873.83	350.33	59.4783	521.8	184.561	0.483902	21.4167	7.28735	0.391708	16.5115	5.47672	0.632953	23.1553	8.17315	0.517186	19.2067	6.60589
97	hbjgs	1312	8.84662	0.634794	25.7665	247.258	-2.48061	31.3033	3.23148	35375.7	-0.130364	craton	Granitic	166.08	114.603	29.377	1540	887	73.8285	236.406	311.527	218.623	255.628	30.9205	1737.2	286.887	48.3389	449.699	211.607	0.460236	22.4486	7.5348	0.362133	16.6577	5.48177	0.634794	25.7665	8.84662	0.518325	21.3973	7.15763
98	jxls	1590	8.2278	0.647257	23.2564	247.081	-2.42973	28.4621	4.6846	38606.5	-2.24813	craton	Granitic	292.34	115.978	29.5451	1451	748.5	74.7063	240.165	310.706	218.502	256.99	32.231	1936.81	320.898	52.5842	621.488	187.851	0.471511	20.516	7.08519	0.364606	15.1229	5.09032	0.647257	23.2564	8.2278	0.520356	19.13	6.58805
99	cjjys	959	8.9043	0.705624	25.7726	246.111	-0.485309	36.9665	1.09145	29307.3	0.426912	craton	Granitic	76	106.384	29.8486	772.2	566.1	68.2479	250.479	273.231	266.992	275.083	77.8843	1173.86	181.917	62.0413	467.752	66.5124	0.519119	23.3846	7.86073	0.371279	17.3569	5.68966	0.705624	25.7726	8.9043	0.523494	21.1769	7.11731
100	ahqlf	1100	8.32055	0.705541	23.5173	246.847	-1.63582	33.5212	2.69205	30632.7	-1.74478	craton	Granitic	78.11	118.862	30.1013	1400.4	1087.2	73	238.268	306.098	196.866	238.159	16.0366	1922.85	347.427	54.4634	645.451	188.037	0.523877	21.2176	7.32117	0.417463	15.4093	5.32584	0.705541	23.5173	8.32055	0.569379	18.778	6.62835
101	ahhs	1275	8.16028	0.659577	22.8085	245.634	0.215118	31.103	3.6737	33033.8	-2.82142	craton	Granitic	160	118.156	30.1297	1664.8	1032.4	73.6978	239.08	307.867	200.916	241.004	16.9244	2460.38	435.716	55.4756	897.049	223.489	0.490475	20.6899	7.14694	0.380168	15.0568	5.12761	0.659577	22.8085	8.16028	0.528258	18.4254	6.44465
102	zjtms	1408	8.29371	0.703916	23.0857	246.53	-1.32149	30.5581	3.38267	35562.9	-2.36667	craton	Granitic	43	119.41	30.3538	1286	863	74.9129	238.924	313.008	209.97	253.523	26.9545	1795.59	305.14	54.1288	679.208	163.254	0.501988	21.0371	7.28777	0.379692	15.2871	5.2102	0.703916	23.0857	8.29371	0.540496	18.5363	6.54263
103	dbs	1474	7.3132	0.582072	20.5683	245.136	1.11426	26.6788	7.22269	33643.7	-6.95207	orogenic	Granitic	542	115.774	31.2572	1527	1013.5	78.2074	240.999	324.512	247.906	260.956	25.3271	1400.95	246.614	57.3184	560.414	119.661	0.433593	18.5081	6.36539	0.332976	13.1774	4.48493	0.582072	20.5683	7.3132	0.465816	16.4408	5.74924
104	sctjh	1492	8.3733	0.613256	23.7802	245.195	1.01603	29.2907	4.26232	36485.2	-3.06529	orogenic	Granitic	400	104.756	32.589	2764	2482	68.2883	250.589	272.607	174.817	174.817	-19.9274	874.405	200.786	93.8004	570.472	9.24798	0.457539	21.8759	7.41972	0.329357	14.5297	4.89882	0.613256	23.7802	8.3733	0.450345	17.9135	6.19457
105	hngls	1501	8.14074	0.633909	23.0139	247.128	-2.43847	27.9607	5.6901	36446.4	-3.34567	orogenic	Granitic	90.6	113.619	32.6618	682.5	471.25	87	256.56	339.967	256.374	256.747	15.4066	1127.77	236.813	70.4615	627.56	67.4835	0.438838	20.5177	7.00264	0.333489	15.1472	5.07468	0.633909	23.0139	8.14074	0.503898	18.9605	6.54734
106	sxmtl	1014	8.07131	0.661795	22.6718	245.041	1.04729	31.9997	4.6316	27299	-4.69579	orogenic	Granitic	85.2	108.035	32.7316	1621	1810.5	78.4762	268.143	292.857	208.619	211.571	3	1285.38	265.524	78.5714	661.524	25.1429	0.475722	20.0473	6.90927	0.339961	14.1993	4.8356	0.661795	22.6718	8.07131	0.496438	18.2808	6.36587
107	gsyh	1252	8.58422	0.738137	23.9456	244.546	1.97537	32.0224	2.93384	33023.9	-2.21151	orogenic	Granitic	510.58	105.442	32.9951	1812	1566	74.6772	258.235	289.133	203.38	203.925	-1.71956	724.847	169.042	91.2627	443.324	8.85773	0.497171	21.9493	7.51833	0.364766	15.7775	5.38305	0.738137	23.9456	8.58422	0.564156	19.0243	6.79372
108	sxxkl	1118	7.88106	0.605045	22.2416	244.422	2.04782	31.7516	4.12042	29336.9	-4.39419	orogenic	Granitic	149.88	110.698	33.3667	840	1155	86	267.562	320.846	225.272	225.903	-1.10272	919.048	172.423	64.1873	447.601	46.7553	0.416655	19.5983	6.7174	0.302834	14.6842	4.92966	0.605045	22.2416	7.88106	0.456341	18.7882	6.45305
109	sxphl	1375	8.28068	0.634242	23.6989	245.427	0.575788	28.9852	5.22233	32291.9	-6.59024	orogenic	Granitic	211.52	108.367	33.4001	1414	1972	84.2267	275.087	306.07	165.077	174.223	-41.9067	957.527	181.953	72.0967	469.23	26.2133	0.448485	21.2257	7.19157	0.302605	13.9355	4.69155	0.634242	23.6989	8.28068	0.457346	18.0559	6.19509
110	sxcqs	1450	8.20823	0.679318	22.7274	245.324	0.774765	28.2437	5.62596	33909.3	-5.96149	orogenic	Granitic	300	107.507	33.6186	2271	1935.5	84.3905	275.812	305.926	183.029	183.893	-31.8429	954.283	203.71	79.2595	514.19	20.0881	0.489571	20.6154	7.22445	0.335819	14.4907	4.95371	0.679318	22.7274	8.20823	0.494387	18.1252	6.34541
111	sxtbs	1656	8.14154	0.608792	23.1305	243.361	4.53804	26.439	6.77258	35089.6	-9.00966	orogenic	Granitic	563.25	107.562	33.9303	3611.2	1965.6	87.8917	281.725	312.08	141.866	142.249	-75.7659	875.534	171.547	74.2316	454.065	22.2117	0.423671	20.8503	7.10777	0.265633	13.7614	4.58697	0.608792	23.1305	8.14154	0.413054	17.9039	6.0966
112	sdts	1005	8.83194	0.631933	25.0948	244.198	2.25684	35.692	1.67049	28572.2	-2.28248	craton	Granitic	242	117.084	36.2631	1332.5	866.25	94.7194	258.268	366.385	237.166	237.625	-28.6352	959.592	293.62	106.934	708.403	29.8801	0.372425	20.3083	6.87542	0.269139	15.3174	5.07406	0.631933	25.0948	8.83194	0.499896	22.1818	7.55365
113	hbtl	803	7.70401	0.556782	21.9887	243.607	2.75976	34.9214	4.0825	22822.5	-5.59592	craton	Granitic	213.12	113.812	38.7248	1656	1453	101.929	257.342	395.114	198.972	203.406	-76.9077	816.095	206.277	96.5262	515.308	28.4123	0.369859	19.2521	6.50953	0.269429	14.2275	4.70764	0.556782	21.9887	7.70401	0.452304	18.2747	6.23986
114	bjyms	650	6.80392	0.454164	19.6109	241.462	4.9255	34.5316	5.63846	18849.7	-7.25741	craton	Granitic	22.08	116.813	40.5457	1263.7	781.85	98	234.461	417.216	220.284	223.627	-82.1373	565.343	162.206	116.51	405.294	6.19608	0.277933	17.3263	5.75076	0.200802	12.0981	3.9927	0.454164	19.6109	6.80392	0.375132	15.7133	5.34024
115	lnbslz	939	6.9064	0.465241	19.3015	241.692	5.65813	27.0841	8.98015	22176.9	-11.0973	craton	Granitic	74.67	124.876	40.9269	866.5	837.25	85	198.04	428.96	201.61	201.61	-123.96	1172.6	317.25	103.06	920.98	46.63	0.31368	16.6136	5.66113	0.222568	10.742	3.66693	0.465241	19.3015	6.9064	0.36481	15.0906	5.29097
116	hbmjb	842	6.69684	0.422821	19.0328	241.333	5.81133	29.9519	7.29637	20662.5	-10.7088	craton	Granitic	400.38	118.167	41.6761	1270	1215	95.9215	222.896	430.9	195.149	196.845	-120.215	515.248	153.495	114.383	390.684	5.03768	0.261248	15.7819	5.33209	0.174967	11.8894	3.87596	0.422821	19.0328	6.69684	0.322928	16.9948	5.67709
117	gdqns	1254	8.97265	0.831441	24.401	247.42	-2.68385	30.6721	4.22824	33190.9	-2.00084	orogenic	Granitic	46.073	114.545	22.5223	869.7	434.85	42.9649	244.684	175.667	256.877	271.105	151	2349.93	447.965	81.3684	1170.26	78.4386	0.571247	20.365	7.2605	0.388613	14.2587	4.95369	0.831441	24.401	8.97265	0.589878	20.9415	7.30531
118	jxxwd	1117	7.62056	0.629297	21.6335	245.538	0.345877	28.7126	6.82475	29004.3	-4.90952	orogenic	Danxia	13.5	114.722	24.6129	404	662	71.8333	275.333	259.667	242.833	264.833	94	1823.5	299	59	566.667	158.5	0.478488	19.352	6.68331	0.379486	14.4442	4.89863	0.629297	21.6335	7.62056	0.508678	17.6976	6.09101
119	gddxs	1339	8.09671	0.70155	22.3497	246.611	-1.42206	29.7669	4.6171	34918.3	-1.57026	orogenic	Danxia	292	113.739	25.016	549.2	344.6	67	246.262	273.168	242.373	290.996	102.844	1631.58	252.557	54.627	441.516	170.291	0.525734	19.3887	6.85253	0.394584	14.4257	4.95928	0.70155	22.3497	8.09671	0.530436	19.1351	6.62691
120	gdnxdx	801	7.91193	0.676414	22.1008	245.524	0.308082	37.9157	2.0373	25849.9	-0.146033	orogenic	Danxia	23.63	114.196	25.1409	722.7	561.35	68.375	247.025	277.225	267.375	292.25	102.075	1509.1	265.775	66.3	451.5	117.775	0.495484	19.3781	6.74208	0.359114	15.6015	5.24088	0.676414	22.1008	7.91193	0.516307	19.5863	6.73537
121	jxhxy	879	7.12584	0.668846	19.78	246.974	-1.62173	30.1408	6.94947	24749.1	-4.77704	orogenic	Danxia	75	115.808	25.2	350	375	74	269.125	273.625	257.375	282.5	101.125	1497.38	212.25	48.5	423.625	169.25	0.509133	18.1487	6.33817	0.419755	14.5276	4.96814	0.668846	19.78	7.12584	0.569211	16.9361	5.95161
122	jxlhy	807	7.55971	0.647494	21.756	245.65	0.14719	31.432	6.4649	23382.2	-4.74077	orogenic	Danxia	10	116.169	25.9993	250	325	72	252.1	284.8	256	284.5	90.7	1762.5	302.5	61.2	445.1	175.6	0.487639	20.3081	6.806	0.395087	13.3504	4.57688	0.647494	21.756	7.55971	0.545804	15.6808	5.54697
123	hnlangs	1192	8.66486	0.652659	24.4601	246.773	-1.59097	32.4105	2.99565	33127	-0.367364	craton	Danxia	108	110.807	26.3964	516	560	65	239.763	272.431	193.05	225.992	31.5954	1881.46	307.26	51.0038	545.198	215.828	0.506658	21.9051	7.62783	0.38382	16.5881	5.52116	0.652659	24.4601	8.66486	0.504123	20.5334	6.91951
124	fjtndx	1146	8.27427	0.786349	22.5957	246.259	-0.762428	33.3858	2.44843	31475.1	-1.71582	orogenic	Danxia	234.88	117.074	26.891	400	474	74.6375	252.742	295.163	251.162	284.3	82.2958	1696.33	314.804	64.3625	390.079	166.113	0.587437	20.5973	7.3136	0.436724	14.9276	5.17259	0.786349	22.5957	8.27427	0.588378	18.1431	6.46932
125	jxlhs	1176	7.66728	0.633085	21.8138	245.808	-0.0672542	28.7334	6.5061	30106.2	-4.7857	orogenic	Danxia	220	116.975	28.0959	1250	675	72	235.944	304.185	253.041	291.904	73.4963	1843.17	314.393	55.4741	399.696	235.148	0.478647	19.7497	6.76758	0.374698	14.1243	4.8154	0.633085	21.8138	7.66728	0.507191	17.1809	5.96172
126	schgx	1162	8.72184	0.67094	24.8984	249.313	-5.52281	34.0052	1.75583	33157.7	0.548987	craton	Danxia	238.27	105.538	28.2755	1455.3	1059.65	68	251.356	270.688	222.169	240.875	49.0562	1347.68	207.887	52.9844	540.797	130.825	0.483897	22.312	7.54745	0.363679	15.9746	5.3714	0.67094	24.8984	8.72184	0.525994	20.0749	6.89955
127	jxgf	919	6.84051	0.558358	19.0969	244.88	1.21529	26.8098	9.26735	23767.2	-7.75898	orogenic	Danxia	136	117.373	28.3208	265	182.5	73	238.421	305.868	257.395	296.237	76.5526	1919.95	314.658	52.9211	418.263	249.632	0.425	17.4145	6.02142	0.332249	13.055	4.42174	0.558358	19.0969	6.84051	0.451605	15.6797	5.47305
128	qhsjy	886	7.5604	0.557253	20.6179	237.555	11.0597	24.0995	11.4045	17087	-18.2901	craton	Desert	395000	97.2615	33.0246	3229	4949.5	112.795	331.457	340.07	68.606	72.7166	-133.318	453.617	102.536	99.3468	268.135	11.0216	0.40043	19.4855	6.841	0.205196	9.55384	3.30327	0.557253	20.6179	7.5604	0.317548	12.8766	4.49912
129	qhhhy	537	6.54983	0.46781	18.4492	235.677	10.4531	22.9406	12.4079	10003.2	-19.8696	orogenic	Desert	436	97.424	34.7946	2082	5241	123.345	338.293	364.65	61.5724	65.8538	-150.889	376.035	87.3195	96.2213	237.664	12.3851	0.372266	17.4771	6.00222	0.210247	10.6818	3.44812	0.46781	18.4492	6.54983	0.298308	13.2789	4.39064
130	xjxkls	741	6.85644	0.460776	19.096	236.693	11.1217	21.4771	13.3493	13791.2	-19.7417	orogenic	Desert	300000	79.539	36.1653	3500	3250	111.14	321.346	346.02	55.0466	66.1101	-152.028	152.303	35.5781	89.4636	83.3994	6.86884	0.338183	17.924	6.18106	0.178994	11.5803	3.74935	0.460776	19.096	6.85644	0.309929	14.5061	4.94091
131	gsqls	1158	7.59611	0.564902	21.2945	240.873	7.6011	23.6998	11.1896	22515.9	-16.5864	orogenic	Desert	2062	101.611	37.6401	2000	5000	118.282	302.817	390.779	96.9335	98.0831	-148.677	317.053	76.6682	101.508	205.553	4.59722	0.390974	19.4854	6.63448	0.223471	12.1428	4.01819	0.564902	21.2945	7.59611	0.36226	15.9862	5.47003
132	nmghls	721	6.99681	0.486323	19.2862	240.004	6.96216	27.636	9.42798	16553.6	-14.0658	craton	Desert	885	105.964	38.8734	2356	2378	123.225	267.596	460.551	204.839	211.097	-106.03	229.977	68.3534	109.916	131.405	2.97334	0.327071	17.3861	6.0312	0.183829	13.7896	4.43506	0.486323	19.2862	6.99681	0.328073	17.7667	5.91634
133	xjlbp	119	7.18335	0.339029	19.8333	225.852	9.45298	33.2758	8.31896	3943.14	-10.6458	craton	Desert	78000	89.9541	39.5883	5322	3439	128.351	281.145	458.701	217.737	230.315	-84.0828	17.6423	5.6589	125.6	13.3243	0.680623	0.284756	17.8242	6.37749	0.173502	15.5767	4.80417	0.339029	19.8333	7.18335	0.229321	19.5417	5.9458
134	nmgqlts	643	6.41728	0.44613	18.7264	240.477	6.01902	28.9242	8.95813	16431.4	-11.5211	craton	Desert	11000	117.796	42.6154	1120	1330	97.5806	226.625	430.466	178.814	179.643	-134.647	510.441	145.225	109.039	373.55	6.42913	0.25379	15.2815	4.97085	0.176038	10.6253	3.44992	0.44613	18.7264	6.41728	0.361021	16.0987	5.32502
135	xjxts	1677	7.11083	0.633412	18.1245	237.997	14.7677	18.5007	16.2817	25412.4	-23.7589	orogenic	Desert	27700	85.1632	43.6743	7243	3821.5	106.492	283.056	376.392	84.4609	87.3838	-159.349	270.447	53.9757	82.9825	142.849	16.4628	0.386008	16.5612	6.0648	0.192144	11.8639	3.85284	0.633412	18.1245	7.11083	0.405773	16.1198	5.71702
136	xjdts	1479	7.05223	0.555308	18.7331	238.051	13.6846	19.6019	14.9758	23684.9	-22.2459	orogenic	Desert	26500	88.4562	43.828	5045	2922.5	109.826	264.167	418.134	104.03	104.409	-181.765	191.119	37.8787	75.8399	104.028	12.7192	0.350087	17.0687	5.93317	0.184971	11.9951	3.87396	0.555308	18.7331	7.05223	0.387703	16.4747	5.74623
137	nmgalkeq	344	6.6053	0.418957	19.226	237.92	6.45369	38.5649	6.43781	10864.9	-9.41441	orogenic	Desert	1367.94	119.932	43.8959	348	374	98.6042	211.038	467.141	229.443	229.443	-127.254	371.455	130.293	129.225	327.369	3.00068	0.273471	17.2936	5.66154	0.185294	12.7202	4.09487	0.418957	19.226	6.6053	0.309722	16.0065	5.33401
138	xjblnb	1075	7.65177	0.558621	20.4435	239.686	9.07632	22.8539	12.0874	20085	-18.4202	orogenic	Desert	5093.32	81.6693	44.4196	2800	1800	111.857	266.326	420.53	104.677	129.948	-151.867	187.292	28.9277	50.759	65.2352	22.064	0.348323	18.0136	6.3157	0.181747	13.4641	4.27918	0.558621	20.4435	7.65177	0.383296	18.9556	6.45865
139	nmgshwl	623	6.71763	0.36064	20.1283	240.155	6.28068	30.4054	8.20253	15827.6	-11.9082	orogenic	Desert	1004	118.648	44.2515	1097	1448.5	103	201.346	510.962	200.962	200.962	-185.808	317.808	93.5769	110.5	240.385	6.96154	0.202226	17.0393	5.37756	0.131719	10.3288	3.27264	0.36064	20.1283	6.71763	0.266019	15.6137	5.04518
140	xjklmy	336	6.37886	0.379793	16.4907	226.648	15.5371	26.8515	10.5861	7970.77	-15.3349	orogenic	Desert	9500	84.7899	45.5785	1033	766.5	108.474	227.719	476.947	208.343	208.343	-140.547	162.971	29.9646	57.7166	81.2516	18.3435	0.245356	14.971	5.35209	0.134936	11.1758	3.69443	0.379793	16.4907	6.37886	0.249366	14.568	5.16249
