# Supplementary material for: Landform and lithospheric development contribute to the assembly of mountain floras in China
Source: Nat Commun. 2024 Jun 17;15:5139. doi: 10.1038/s41467-024-49522-4 (PMC11183111; doi:10.1038/s41467-024-49522-4)
Supplement: Supplementary file 5 — Source Data [file 41467_2024_49522_MOESM5_ESM.xlsx]

## Sheet: Figure 2
mountain_ID	site	sp.number	landform	long	lat
1	hnwxshy	1103	Karst	109.046	19.0689
2	gxng	1378	Karst	106.977	22.4495
3	gxlhs	992	Karst	107.628	23.0128
4	gxlht	1724	Karst	105.71	23.101
5	gzxypg	712	Karst	105.099	25.1121
6	gxml	1090	Karst	107.995	25.1483
7	gzwm	1330	Karst	106.368	25.2341
8	gzml	933	Karst	107.926	25.2465
9	gzbds	1334	Karst	104.835	25.9967
10	gzmtbms	762	Karst	107.375	27.5295
11	gzsnsyt	850	Karst	107.99	27.8965
12	gzkks	955	Karst	107.195	28.2437
13	hndh	1229	Karst	109.587	28.3447
14	gzmyh	1137	Karst	108.11	28.6231
15	cqjfs	3072	Karst	107.181	29.0438
16	gzdsh	2386	Karst	107.603	29.1551
17	hnwls	1142	Karst	109.327	29.2101
18	hbqzms	1530	Karst	109.747	30.0272
19	hbjsym	1058	Karst	112.147	31.179
20	hnmhl	1320	Karst-Gr	109.091	18.9131
21	gxcwls	1670	Karst-Gr	106.404	24.4999
22	gxyc	1595	Karst-Gr	106.339	24.7827
23	gzny	1111	Karst-Gr	105.342	26.7629
24	gzzjs	685	Karst-Gr	107.639	26.9832
25	ynys	1318	Karst-Gr	103.044	27.2378
26	gzfds	974	Karst-Gr	108.108	27.3374
27	ynztbb	1647	Karst-Gr	103.878	27.6311
28	gzyjyx	986	Karst-Gr	108.514	27.6915
29	hnwly	1267	Karst-Gr	110.432	29.3809
30	scems	2258	Karst-Gr	103.327	29.52
31	hbhh	1662	Karst-Gr	110.56	30.0786
32	hbsnj	3262	Karst-Gr	110.279	31.4905
33	cqytl	2807	Karst-Gr	109.898	31.4606
34	sxwls	774	Granitic	111.189	36.5817
35	hndls	1768	Granitic	109.863	18.747
36	hnjfl	1768	Granitic	108.881	18.7555
37	hnwzs	1911	Granitic	109.707	18.9133
38	hnygl	1479	Granitic	109.525	19.0457
39	hnbwl	1353	Granitic	109.197	19.0872
40	gxswds	1651	Granitic	107.957	21.8937
41	gdehz	1521	Granitic	111.458	21.8937
42	gdyks	1501	Granitic	111.198	22.2755
43	gddhs	1584	Granitic	112.515	23.1828
44	gdxts	1278	Granitic	114.396	23.3069
45	gdhsd	1293	Granitic	111.899	23.4501
46	gxdms	1285	Granitic	108.432	23.4783
47	twsm	2739	Granitic	121.113	23.564
48	ynyj	1828	Granitic	101.956	23.6171
49	gdnks	1508	Granitic	113.84	23.6321
50	ynlcj	969	Granitic	100.239	23.9772
51	ynyzs	914	Granitic	101.675	23.9998
52	gxdgs	1149	Granitic	111.645	24.0946
53	gxdys	1666	Granitic	110.246	24.1821
54	gdsmt	1758	Granitic	113.305	24.435
55	jxjlians	1860	Granitic	114.54	24.6625
56	gxxls	1244	Granitic	111.215	24.7656
57	gdnl	2503	Granitic	112.939	24.8391
58	hnlans	1117	Granitic	112.012	25.0707
59	gxjws	2012	Granitic	108.756	25.183
60	fjlys	1326	Granitic	116.178	25.177
61	gxsph	1001	Granitic	107.167	25.3201
62	gxybs	1519	Granitic	109.167	25.3974
63	hndpl	1576	Granitic	111.318	25.4622
64	hndgp	1138	Granitic	111.618	25.7292
65	jxqys	1932	Granitic	114.005	25.8901
66	hnbms	1462	Granitic	113.654	25.9261
67	gzyls	1193	Granitic	108.274	25.9445
68	jxgjy	1610	Granitic	116.371	26.0428
69	hnjts	1615	Granitic	110.204	26.1562
70	gxyzls	1027	Granitic	110.578	26.2817
71	jxnfm	1414	Granitic	114.04	26.3134
72	fjjjf	1369	Granitic	116.99	26.613
73	gzlgs	1717	Granitic	108.217	26.3824
74	hnshs	1576	Granitic	111.043	26.4011
75	hntyd	1846	Granitic	114.011	26.4592
76	gzng	626	Granitic	108.356	26.4315
77	jxjgs	1850	Granitic	114.146	26.6372
78	jxqxl	1338	Granitic	114.196	26.7548
79	fjmjy	1838	Granitic	116.895	26.7574
80	fjlqs	1042	Granitic	117.283	26.5482
81	fjdgsbd	2061	Granitic	119.137	27.1124
82	jxgty	1085	Granitic	114.016	27.3739
83	jxwgs	1842	Granitic	114.173	27.4633
84	jxdgs	1281	Granitic	114.53	27.6042
85	yndljly	1723	Granitic	98.3491	27.7258
86	fjwys	1648	Granitic	117.72	27.7467
87	jxmts	1693	Granitic	117.245	27.7968
88	jxyjf	1290	Granitic	117.345	27.9199
89	jxwys	1800	Granitic	117.706	28.3078
90	hndws	1302	Granitic	114.12	28.4111
91	jxgs	1605	Granitic	114.552	28.5421
92	hnxx	1966	Granitic	110.268	28.8061
93	jxsqs	1481	Granitic	118.055	28.911
94	hnmfs	1286	Granitic	113.85	29.0051
95	jxjlings	1560	Granitic	115.175	29.0794
96	jxys	1197	Granitic	115.025	29.3718
97	hbjgs	1312	Granitic	114.603	29.377
98	jxls	1590	Granitic	115.978	29.5451
99	cjjys	959	Granitic	106.384	29.8486
100	ahqlf	1100	Granitic	118.862	30.1013
101	ahhs	1275	Granitic	118.156	30.1297
102	zjtms	1408	Granitic	119.41	30.3538
103	dbs	1474	Granitic	115.774	31.2572
104	sctjh	1492	Granitic	104.756	32.589
105	hngls	1501	Granitic	113.619	32.6618
106	sxmtl	1014	Granitic	108.035	32.7316
107	gsyh	1252	Granitic	105.442	32.9951
108	sxxkl	1118	Granitic	110.698	33.3667
109	sxphl	1375	Granitic	108.367	33.4001
110	sxcqs	1450	Granitic	107.507	33.6186
111	sxtbs	1656	Granitic	107.562	33.9303
112	sdts	1005	Granitic	117.084	36.2631
113	hbtl	803	Granitic	113.812	38.7248
114	bjyms	650	Granitic	116.813	40.5457
115	lnbslz	939	Granitic	124.876	40.9269
116	hbmjb	842	Granitic	118.167	41.6761
117	gdqns	1254	Granitic	114.545	22.5223
118	jxxwd	1117	Danxia	114.722	24.6129
119	gddxs	1339	Danxia	113.739	25.016
120	gdnxdx	801	Danxia	114.196	25.1409
121	jxhxy	879	Danxia	115.808	25.2
122	jxlhy	807	Danxia	116.169	25.9993
123	hnlangs	1192	Danxia	110.807	26.3964
124	fjtndx	1146	Danxia	117.074	26.891
125	jxlhs	1176	Danxia	116.975	28.0959
126	schgx	1162	Danxia	105.538	28.2755
127	jxgf	919	Danxia	117.373	28.3208
128	qhsjy	886	Desert	97.2615	33.0246
129	qhhhy	537	Desert	97.424	34.7946
130	xjxkls	741	Desert	79.539	36.1653
131	gsqls	1158	Desert	101.611	37.6401
132	nmghls	721	Desert	105.964	38.8734
133	xjlbp	119	Desert	89.9541	39.5883
134	nmgqlts	643	Desert	117.796	42.6154
135	xjxts	1677	Desert	85.1632	43.6743
136	xjdts	1479	Desert	88.4562	43.828
137	nmgalkeq	344	Desert	119.932	43.8959
138	xjblnb	1075	Desert	81.6693	44.4196
139	nmgshwl	623	Desert	118.648	44.2515
140	xjklmy	336	Desert	84.7899	45.5785

## Sheet: Figure 3
mountain_ID	site	sp.number	PDI	NRI	NTI	pd	MDT	MDT.youngest	MDT.oldest	landform
1	hnwxshy	1103	-1.02643	0.359839	1.17276	31124.5	9.8574	1.25081	25.2232	Karst
2	gxng	1378	-2.06428	0.630482	3.08573	35258.2	9.45248	1.08436	24.6555	Karst
3	gxlhs	992	1.19896	-0.640873	-0.0672304	30396.4	9.86078	1.02353	26.2077	Karst
4	gxlht	1724	1.46373	-0.773381	1.9544	43258.5	9.64217	1.04747	25.2127	Karst
5	gzxypg	712	-2.93751	-0.417447	3.76306	22469	8.27812	0.903473	21.7115	Karst
6	gxml	1090	1.96435	-2.67691	0.432052	32705.2	9.18473	0.981408	24.38	Karst
7	gzwm	1330	1.74532	0.044844	1.17443	36883.7	9.15545	0.851868	24.7596	Karst
8	gzml	933	-0.698687	-0.530914	3.07614	28147.1	9.54813	0.844858	26.2502	Karst
9	gzbds	1334	-3.96362	2.37125	5.46989	33303.3	8.24831	0.646587	23.1737	Karst
10	gzmtbms	762	-0.268182	-1.48002	3.57891	24979	8.26102	0.650251	23.1102	Karst
11	gzsnsyt	850	-0.115894	1.49395	1.67723	26856.4	8.4284	0.611454	23.964	Karst
12	gzkks	955	0.370738	-2.38163	2.82192	29197.2	8.68472	0.689505	24.7779	Karst
13	hndh	1229	-1.05823	0.657198	4.30051	33348.3	8.34416	0.651647	23.4865	Karst
14	gzmyh	1137	-2.25905	-2.14127	4.37271	30981.1	8.02932	0.688757	22.4764	Karst
15	cqjfs	3072	-4.76086	-2.89936	6.30784	58067.9	8.71262	0.72733	24.349	Karst
16	gzdsh	2386	-3.33749	-3.20784	5.31137	49777.5	8.89897	0.694916	25.1733	Karst
17	hnwls	1142	-0.0730847	1.50279	1.96079	32413.6	8.90389	0.777134	25.022	Karst
18	hbqzms	1530	-1.57022	-0.265951	3.55982	38089.2	9.30903	0.719482	26.8801	Karst
19	hbjsym	1058	-4.37728	0.762595	5.2535	28282.5	8.0438	0.598187	23.1453	Karst
20	hnmhl	1320	-0.975017	-1.32885	2.10025	34974.9	9.76359	1.10362	25.5225	Karst-Gr
21	gxcwls	1670	-0.905805	-1.09167	3.66968	40786.4	9.16718	0.825531	25.4333	Karst-Gr
22	gxyc	1595	-0.37397	-0.877465	1.29403	39940.4	8.78546	0.811011	23.5445	Karst-Gr
23	gzny	1111	-1.42366	-0.0186027	3.87092	31026.9	8.34336	0.66982	23.5221	Karst-Gr
24	gzzjs	685	0.0191341	1.17522	2.01141	23505.2	8.98161	0.684789	25.7008	Karst-Gr
25	ynys	1318	-2.50867	1.16838	3.03196	33963.2	8.23561	0.658212	23.0481	Karst-Gr
26	gzfds	974	-1.06398	1.07267	3.41141	28714.5	8.60235	0.654663	24.6701	Karst-Gr
27	ynztbb	1647	-3.13957	1.61799	2.8641	38912.9	9.34747	0.667039	26.8615	Karst-Gr
28	gzyjyx	986	-0.471164	-1.31768	3.64857	29292.1	8.40871	0.673179	23.964	Karst-Gr
29	hnwly	1267	-1.28086	1.76744	3.33505	33869.3	8.53212	0.746428	23.9894	Karst-Gr
30	scems	2258	-1.26752	-3.02943	2.0652	49459.3	9.53676	0.817268	26.642	Karst-Gr
31	hbhh	1662	-3.63274	-1.55055	5.84068	38815.4	8.19557	0.622782	23.1984	Karst-Gr
32	hbsnj	3262	-3.80819	-1.6094	4.84406	61319	9.02198	0.737864	25.4274	Karst-Gr
33	cqytl	2807	-5.90274	-1.00338	7.01773	53649.3	8.42608	0.693747	23.7042	Karst-Gr
34	sxwls	774	-9.68388	8.20692	6.963	19974	7.20032	0.515838	20.6669	Granitic
35	hndls	1768	-0.723956	-3.86647	1.69707	42457.5	10.1033	1.32678	25.6861	Granitic
36	hnjfl	1768	-0.424493	-3.1709	0.89399	42663.1	10.2311	1.25522	26.2417	Granitic
37	hnwzs	1911	-1.61778	-5.30192	2.80689	44045.7	9.94749	1.24652	25.4512	Granitic
38	hnygl	1479	-0.913675	-0.928428	1.46237	37686.1	9.80081	1.16485	25.347	Granitic
39	hnbwl	1353	0.350064	-0.297489	-0.0183333	36387.5	10.0162	1.26659	25.7198	Granitic
40	gxswds	1651	-0.585065	-3.9083	2.47705	40700	9.40452	0.858407	25.8259	Granitic
41	gdehz	1521	-2.03964	-0.822912	4.23097	37632.4	8.84314	0.914606	23.7701	Granitic
42	gdyks	1501	-1.42804	-3.14968	3.2457	37709.7	9.00016	0.820809	24.9553	Granitic
43	gddhs	1584	-1.84678	-0.962715	4.29869	38778.4	8.66348	0.853167	23.3082	Granitic
44	gdxts	1278	-1.24302	-0.486435	4.31891	34083.2	8.47143	0.731001	23.5402	Granitic
45	gdhsd	1293	-1.76895	-1.04096	3.16131	34007.9	9.1719	0.835845	25.6803	Granitic
46	gxdms	1285	-0.76715	-1.7013	2.57262	34505.2	9.08462	0.791676	25.283	Granitic
47	twsm	2739	1.93457	-4.37824	0.0653134	58724	9.57913	0.952785	25.3473	Granitic
48	ynyj	1828	-3.65408	2.05948	4.31669	41363.5	8.70174	0.89061	22.9774	Granitic
49	gdnks	1508	-2.42533	-3.48408	4.05749	37166.5	8.60466	0.784771	23.5409	Granitic
50	ynlcj	969	-4.3358	0.252695	3.8003	26690.1	9.48178	0.746681	26.6154	Granitic
51	ynyzs	914	-3.15102	2.63114	2.9436	26354.5	7.99632	0.800912	20.9106	Granitic
52	gxdgs	1149	-2.86691	-1.97717	5.13523	30819.9	8.2322	0.67432	22.9354	Granitic
53	gxdys	1666	-0.786689	-1.54824	2.03958	40803.3	9.22903	0.769264	25.8522	Granitic
54	gdsmt	1758	-1.80679	-1.72775	3.91998	41558.2	8.59999	0.750696	23.92	Granitic
55	jxjlians	1860	-1.674	-2.31787	4.48697	43226.9	8.59627	0.7252	23.9862	Granitic
56	gxxls	1244	-1.43832	-0.543169	3.55113	33371.4	8.42915	0.65489	24.1681	Granitic
57	gdnl	2503	-1.85874	-3.5032	3.49522	52533.2	9.1657	0.738935	25.7089	Granitic
58	hnlans	1117	0.730603	-1.14489	1.42463	32451.8	8.66674	0.5923	25.0208	Granitic
59	gxjws	2012	-0.617233	-2.07777	3.53999	46282.1	9.26615	0.765742	26.0067	Granitic
60	fjlys	1326	-1.19303	-2.82211	3.36507	34938.3	8.77699	0.683039	25.2417	Granitic
61	gxsph	1001	0.434039	-1.15547	1.53262	30113.4	9.02152	0.811118	24.7591	Granitic
62	gxybs	1519	-1.80424	-3.46945	4.67229	37755.4	8.73729	0.685271	25.0861	Granitic
63	hndpl	1576	1.61048	-1.59941	1.77306	40955.8	8.78535	0.681871	25.1171	Granitic
64	hndgp	1138	0.265375	-0.488045	3.0106	32549.2	8.61174	0.678197	24.5295	Granitic
65	jxqys	1932	-4.09444	-2.12905	5.92406	42625.9	8.55642	0.671367	24.333	Granitic
66	hnbms	1462	-0.51217	-1.23492	3.30398	37667.6	8.48438	0.6642	24.1669	Granitic
67	gzyls	1193	-0.157835	-3.99411	2.75467	33275	9.03266	0.736745	25.523	Granitic
68	jxgjy	1610	-2.96962	-2.62215	4.39541	38442.2	8.92837	0.673426	26.0114	Granitic
69	hnjts	1615	0.0489069	-1.08577	2.68803	40547.5	9.05369	0.670143	26.1421	Granitic
70	gxyzls	1027	-0.107259	1.55537	2.58833	30280.1	8.63974	0.642369	24.7245	Granitic
71	jxnfm	1414	-2.828	-2.65717	4.97161	35363.1	8.00496	0.661056	22.6643	Granitic
72	fjjjf	1369	-0.0678114	-1.46484	2.13739	36392.2	9.23833	0.714539	26.9382	Granitic
73	gzlgs	1717	-2.18986	-4.85645	4.29838	40655.9	8.60662	0.692935	24.1727	Granitic
74	hnshs	1576	-0.299114	-1.5532	2.40306	39682.1	9.00397	0.751702	25.448	Granitic
75	hntyd	1846	-1.47688	-2.86489	4.93944	43148.7	8.94907	0.702971	25.578	Granitic
76	gzng	626	3.47842	-2.15653	-1.48082	24039.7	9.19405	0.617396	26.6969	Granitic
77	jxjgs	1850	-2.50187	-3.60376	5.23178	42498.3	8.19174	0.670947	23.2571	Granitic
78	jxqxl	1338	-1.01652	-0.943892	4.02458	35255.7	8.32851	0.678422	23.683	Granitic
79	fjmjy	1838	-1.63835	-1.98675	4.0272	42913.5	8.82848	0.746323	25.0378	Granitic
80	fjlqs	1042	-1.93462	-0.15495	2.46541	29462.4	8.36178	0.678488	24.139	Granitic
81	fjdgsbd	2061	-2.76699	-2.63857	5.08631	45485.1	8.64326	0.667748	24.6285	Granitic
82	jxgty	1085	0.417707	-0.939274	2.93338	31673.5	8.71665	0.665708	25.2361	Granitic
83	jxwgs	1842	-1.80558	-2.29483	4.59278	42859.1	8.89243	0.697834	25.2368	Granitic
84	jxdgs	1281	-1.77625	-1.73652	4.55066	33797.5	8.02909	0.605245	22.6932	Granitic
85	yndljly	1723	-3.84863	0.522817	2.76139	39618.1	9.724	0.84167	26.6608	Granitic
86	fjwys	1648	0.544492	-2.03885	1.52625	41414	9.37594	0.701824	27.1143	Granitic
87	jxmts	1693	-2.62171	-2.35681	5.13302	39986.1	8.34375	0.686111	23.614	Granitic
88	jxyjf	1290	-1.2143	-0.970433	3.66943	34308.1	8.3636	0.653192	23.9756	Granitic
89	jxwys	1800	-1.32519	-1.48359	4.94919	42542.6	8.77645	0.714263	24.9362	Granitic
90	hndws	1302	0.0680393	-1.36001	2.84581	35329.1	8.48149	0.636118	24.1603	Granitic
91	jxgs	1605	-0.381332	-3.02347	3.54373	40097.3	8.81784	0.68173	25.1009	Granitic
92	hnxx	1966	-1.85139	-1.88841	4.54523	44715	8.6339	0.747982	24.0601	Granitic
93	jxsqs	1481	-3.02621	-2.94048	4.68924	36332.1	8.06267	0.673222	22.7924	Granitic
94	hnmfs	1286	-0.591699	-0.836213	3.63109	34633.7	7.99182	0.603101	22.7071	Granitic
95	jxjlings	1560	-1.05024	-4.06558	4.52167	38921.8	8.13165	0.667503	22.9558	Granitic
96	jxys	1197	-1.09876	-0.319246	3.93373	32760.8	8.17315	0.632953	23.1553	Granitic
97	hbjgs	1312	-0.130364	-2.48061	3.23148	35375.7	8.84662	0.634794	25.7665	Granitic
98	jxls	1590	-2.24813	-2.42973	4.6846	38606.5	8.2278	0.647257	23.2564	Granitic
99	cjjys	959	0.426912	-0.485309	1.09145	29307.3	8.9043	0.705624	25.7726	Granitic
100	ahqlf	1100	-1.74478	-1.63582	2.69205	30632.7	8.32055	0.705541	23.5173	Granitic
101	ahhs	1275	-2.82142	0.215118	3.6737	33033.8	8.16028	0.659577	22.8085	Granitic
102	zjtms	1408	-2.36667	-1.32149	3.38267	35562.9	8.29371	0.703916	23.0857	Granitic
103	dbs	1474	-6.95207	1.11426	7.22269	33643.7	7.3132	0.582072	20.5683	Granitic
104	sctjh	1492	-3.06529	1.01603	4.26232	36485.2	8.3733	0.613256	23.7802	Granitic
105	hngls	1501	-3.34567	-2.43847	5.6901	36446.4	8.14074	0.633909	23.0139	Granitic
106	sxmtl	1014	-4.69579	1.04729	4.6316	27299	8.07131	0.661795	22.6718	Granitic
107	gsyh	1252	-2.21151	1.97537	2.93384	33023.9	8.58422	0.738137	23.9456	Granitic
108	sxxkl	1118	-4.39419	2.04782	4.12042	29336.9	7.88106	0.605045	22.2416	Granitic
109	sxphl	1375	-6.59024	0.575788	5.22233	32291.9	8.28068	0.634242	23.6989	Granitic
110	sxcqs	1450	-5.96149	0.774765	5.62596	33909.3	8.20823	0.679318	22.7274	Granitic
111	sxtbs	1656	-9.00966	4.53804	6.77258	35089.6	8.14154	0.608792	23.1305	Granitic
112	sdts	1005	-2.28248	2.25684	1.67049	28572.2	8.83194	0.631933	25.0948	Granitic
113	hbtl	803	-5.59592	2.75976	4.0825	22822.5	7.70401	0.556782	21.9887	Granitic
114	bjyms	650	-7.25741	4.9255	5.63846	18849.7	6.80392	0.454164	19.6109	Granitic
115	lnbslz	939	-11.0973	5.65813	8.98015	22176.9	6.9064	0.465241	19.3015	Granitic
116	hbmjb	842	-10.7088	5.81133	7.29637	20662.5	6.69684	0.422821	19.0328	Granitic
117	gdqns	1254	-2.00084	-2.68385	4.22824	33190.9	8.97265	0.831441	24.401	Granitic
118	jxxwd	1117	-4.90952	0.345877	6.82475	29004.3	7.62056	0.629297	21.6335	Danxia
119	gddxs	1339	-1.57026	-1.42206	4.6171	34918.3	8.09671	0.70155	22.3497	Danxia
120	gdnxdx	801	-0.146033	0.308082	2.0373	25849.9	7.91193	0.676414	22.1008	Danxia
121	jxhxy	879	-4.77704	-1.62173	6.94947	24749.1	7.12584	0.668846	19.78	Danxia
122	jxlhy	807	-4.74077	0.14719	6.4649	23382.2	7.55971	0.647494	21.756	Danxia
123	hnlangs	1192	-0.367364	-1.59097	2.99565	33127	8.66486	0.652659	24.4601	Danxia
124	fjtndx	1146	-1.71582	-0.762428	2.44843	31475.1	8.27427	0.786349	22.5957	Danxia
125	jxlhs	1176	-4.7857	-0.0672542	6.5061	30106.2	7.66728	0.633085	21.8138	Danxia
126	schgx	1162	0.548987	-5.52281	1.75583	33157.7	8.72184	0.67094	24.8984	Danxia
127	jxgf	919	-7.75898	1.21529	9.26735	23767.2	6.84051	0.558358	19.0969	Danxia
128	qhsjy	886	-18.2901	11.0597	11.4045	17087	7.5604	0.557253	20.6179	Desert
129	qhhhy	537	-19.8696	10.4531	12.4079	10003.2	6.54983	0.46781	18.4492	Desert
130	xjxkls	741	-19.7417	11.1217	13.3493	13791.2	6.85644	0.460776	19.096	Desert
131	gsqls	1158	-16.5864	7.6011	11.1896	22515.9	7.59611	0.564902	21.2945	Desert
132	nmghls	721	-14.0658	6.96216	9.42798	16553.6	6.99681	0.486323	19.2862	Desert
133	xjlbp	119	-10.6458	9.45298	8.31896	3943.14	7.18335	0.339029	19.8333	Desert
134	nmgqlts	643	-11.5211	6.01902	8.95813	16431.4	6.41728	0.44613	18.7264	Desert
135	xjxts	1677	-23.7589	14.7677	16.2817	25412.4	7.11083	0.633412	18.1245	Desert
136	xjdts	1479	-22.2459	13.6846	14.9758	23684.9	7.05223	0.555308	18.7331	Desert
137	nmgalkeq	344	-9.41441	6.45369	6.43781	10864.9	6.6053	0.418957	19.226	Desert
138	xjblnb	1075	-18.4202	9.07632	12.0874	20085	7.65177	0.558621	20.4435	Desert
139	nmgshwl	623	-11.9082	6.28068	8.20253	15827.6	6.71763	0.36064	20.1283	Desert
140	xjklmy	336	-15.3349	15.5371	10.5861	7970.77	6.37886	0.379793	16.4907	Desert

## Sheet: Figure 4a
explan.variable	standard.coefficient	variables	group
Intercept	-0.435194	landform	SR
Desert	0.102061	landform	SR
Granitic	0.399701	landform	SR
Karst	0.677142	landform	SR
Karst-Granitic	0.939979	landform	SR
Orogen	0	tectonic	SR
Longitude	0.482242	geographic	SR
Latitude	0	geographic	SR
Elevdiff	0.535061	geographic	SR
TAR	0	climate	SR
TWQ	-0.41013	climate	SR
TCQ	0.456695	climate	SR
PREC	0	climate	SR
Pvar	-0.32288	climate	SR
Intercept	-0.108564	landform	PDI
Desert	-0.543922	landform	PDI
Granitic	0.376391	landform	PDI
Karst	0.26129	landform	PDI
Karst-Granitic	0.386897	landform	PDI
Orogen	-0.285913	tectonic	PDI
Longitude	0	geographic	PDI
Latitude	-0.491628	geographic	PDI
Elevdiff	0	geographic	PDI
TAR	-1.15347	climate	PDI
TWQ	1.18328	climate	PDI
TCQ	-1.71836	climate	PDI
PREC	0	climate	PDI
Pvar	0	climate	PDI
Intercept	0.0257677	landform	NRI
Desert	0.718644	landform	NRI
Granitic	-0.141239	landform	NRI
Karst	0.00830413	landform	NRI
Karst-Granitic	-0.0888274	landform	NRI
Orogen	0	tectonic	NRI
Longitude	-0.187829	geographic	NRI
Latitude	0.554474	geographic	NRI
Elevdiff	0	geographic	NRI
TAR	1.1098	climate	NRI
TWQ	-0.886854	climate	NRI
TCQ	1.62122	climate	NRI
PREC	0	climate	NRI
Pvar	0	climate	NRI
Intercept	0.293583	landform	NTI
Desert	0.204531	landform	NTI
Granitic	-0.625318	landform	NTI
Karst	-0.297892	landform	NTI
Karst-Granitic	-0.461873	landform	NTI
Orogen	0.302788	tectonic	NTI
Longitude	0	geographic	NTI
Latitude	0.600578	geographic	NTI
Elevdiff	0	geographic	NTI
TAR	1.45206	climate	NTI
TWQ	-1.30822	climate	NTI
TCQ	2.00992	climate	NTI
PREC	0.260247	climate	NTI
Pvar	0	climate	NTI

## Sheet: Figure 4b
explan.variable	standard.coefficient	variables	group
Intercept	-0.783978	landform	MDT
Desert	0.76845	landform	MDT
Granitic	0.809378	landform	MDT
Karst	0.975364	landform	MDT
Karst-Granitic	0.946242	landform	MDT
Orogen	0	tectonic	MDT
Latitude	-0.548059	geographic	MDT
Longitude	0	geographic	MDT
Elevdiff	0.164529	geographic	MDT
Isoth	0	climate	MDT
TAR	-1.41613	climate	MDT
TWQ	0.862288	climate	MDT
TCQ	-1.59317	climate	MDT
Pvar	0	climate	MDT
Intercept	-0.942622	landform	MDT.oldest
Desert	0.417348	landform	MDT.oldest
Granitic	1.05783	landform	MDT.oldest
Karst	1.03344	landform	MDT.oldest
Karst-Granitic	1.28918	landform	MDT.oldest
Orogen	0	tectonic	MDT.oldest
Latitude	-0.351559	geographic	MDT.oldest
Longitude	0	geographic	MDT.oldest
Elevdiff	0	geographic	MDT.oldest
Isoth	-0.222122	climate	MDT.oldest
TAR	-0.355601	climate	MDT.oldest
TWQ	0	climate	MDT.oldest
TCQ	0	climate	MDT.oldest
Pvar	0	climate	MDT.oldest
Intercept	-0.497703	landform	MDT.youngest
Desert	1.108	landform	MDT.youngest
Granitic	0.200343	landform	MDT.youngest
Karst	0.545818	landform	MDT.youngest
Karst-Granitic	0.344534	landform	MDT.youngest
Orogen	0.336978	tectonic	MDT.youngest
Latitude	-0.514157	geographic	MDT.youngest
Longitude	0	geographic	MDT.youngest
Elevdiff	0	geographic	MDT.youngest
Isoth	0.616885	climate	MDT.youngest
TAR	-3.45439	climate	MDT.youngest
TWQ	2.62182	climate	MDT.youngest
TCQ	-4.74811	climate	MDT.youngest
Pvar	0	climate	MDT.youngest
Intercept	-0.523383	landform	PD
Desert	0.0324531	landform	PD
Granitic	0.531387	landform	PD
Karst	0.719697	landform	PD
Karst-Granitic	1.03864	landform	PD
Orogen	0	tectonic	PD
Latitude	0	geographic	PD
Longitude	0.423937	geographic	PD
Elevdiff	0.433165	geographic	PD
Isoth	0	climate	PD
TAR	-0.420693	climate	PD
TWQ	0	climate	PD
TCQ	0	climate	PD
Pvar	-0.296907	climate	PD

## Sheet: Supplementary Fig. 2
mountain_ID	site	sp.number	tectonic_type	landform	colour1
1	xjlbp	119	craton	Desert	#A38C15
2	xjklmy	336	orogenic	Desert	#A38C15
3	nmgalkeq	344	orogenic	Desert	#A38C15
4	qhhhy	537	orogenic	Desert	#A38C15
5	nmgshwl	623	orogenic	Desert	#A38C15
6	nmgqlts	643	craton	Desert	#A38C15
7	nmghls	721	craton	Desert	#A38C15
8	xjxkls	741	orogenic	Desert	#A38C15
9	qhsjy	886	craton	Desert	#A38C15
10	xjblnb	1075	orogenic	Desert	#A38C15
11	gsqls	1158	orogenic	Desert	#A38C15
12	xjdts	1479	orogenic	Desert	#A38C15
13	xjxts	1677	orogenic	Desert	#A38C15
14	gdnxdx	801	orogenic	Danxia	#F4B752
15	jxlhy	807	orogenic	Danxia	#F4B752
16	jxhxy	879	orogenic	Danxia	#F4B752
17	jxgf	919	orogenic	Danxia	#F4B752
18	jxxwd	1117	orogenic	Danxia	#F4B752
19	fjtndx	1146	orogenic	Danxia	#F4B752
20	schgx	1162	craton	Danxia	#F4B752
21	jxlhs	1176	orogenic	Danxia	#F4B752
22	hnlangs	1192	craton	Danxia	#F4B752
23	gddxs	1339	orogenic	Danxia	#F4B752
24	gzng	626	craton	Granite	#21888F
25	bjyms	650	craton	Granite	#21888F
26	sxwls	774	craton	Granite	#21888F
27	hbtl	803	craton	Granite	#21888F
28	hbmjb	842	craton	Granite	#21888F
29	ynyzs	914	craton	Granite	#21888F
30	lnbslz	939	craton	Granite	#21888F
31	cjjys	959	craton	Granite	#21888F
32	ynlcj	969	craton	Granite	#21888F
33	gxsph	1001	craton	Granite	#21888F
34	sdts	1005	craton	Granite	#21888F
35	sxmtl	1014	orogenic	Granite	#21888F
36	gxyzls	1027	craton	Granite	#21888F
37	fjlqs	1042	orogenic	Granite	#21888F
38	jxgty	1085	orogenic	Granite	#21888F
39	ahqlf	1100	craton	Granite	#21888F
40	hnlans	1117	orogenic	Granite	#21888F
41	sxxkl	1118	orogenic	Granite	#21888F
42	hndgp	1138	craton	Granite	#21888F
43	gxdgs	1149	orogenic	Granite	#21888F
44	jxys	1197	craton	Granite	#21888F
45	gzyls	1193	craton	Granite	#21888F
46	gxxls	1244	orogenic	Granite	#21888F
47	gdqns	1254	orogenic	Granite	#21888F
48	gsyh	1252	orogenic	Granite	#21888F
49	ahhs	1275	craton	Granite	#21888F
50	gdxts	1278	orogenic	Granite	#21888F
51	jxdgs	1281	orogenic	Granite	#21888F
52	gxdms	1285	craton	Granite	#21888F
53	hnmfs	1286	craton	Granite	#21888F
54	gdhsd	1293	orogenic	Granite	#21888F
55	jxyjf	1290	orogenic	Granite	#21888F
56	hndws	1302	craton	Granite	#21888F
57	hbjgs	1312	craton	Granite	#21888F
58	fjlys	1326	orogenic	Granite	#21888F
59	jxqxl	1338	orogenic	Granite	#21888F
60	hnbwl	1353	orogenic	Granite	#21888F
61	fjjjf	1369	orogenic	Granite	#21888F
62	sxphl	1375	orogenic	Granite	#21888F
63	zjtms	1408	craton	Granite	#21888F
64	jxnfm	1414	orogenic	Granite	#21888F
65	sxcqs	1450	orogenic	Granite	#21888F
66	hnbms	1462	orogenic	Granite	#21888F
67	dbs	1474	orogenic	Granite	#21888F
68	hnygl	1479	orogenic	Granite	#21888F
69	jxsqs	1481	craton	Granite	#21888F
70	sctjh	1492	orogenic	Granite	#21888F
71	gdyks	1501	orogenic	Granite	#21888F
72	hngls	1501	orogenic	Granite	#21888F
73	gdnks	1508	orogenic	Granite	#21888F
74	gxybs	1519	craton	Granite	#21888F
75	gdehz	1521	orogenic	Granite	#21888F
76	jxjlings	1560	craton	Granite	#21888F
77	hndpl	1576	craton	Granite	#21888F
78	hnshs	1576	craton	Granite	#21888F
79	gddhs	1584	orogenic	Granite	#21888F
80	jxls	1590	craton	Granite	#21888F
81	jxgs	1605	craton	Granite	#21888F
82	jxgjy	1610	orogenic	Granite	#21888F
83	hnjts	1615	craton	Granite	#21888F
84	fjwys	1648	orogenic	Granite	#21888F
85	gxswds	1651	orogenic	Granite	#21888F
86	sxtbs	1656	orogenic	Granite	#21888F
87	gxdys	1666	orogenic	Granite	#21888F
88	jxmts	1693	orogenic	Granite	#21888F
89	gzlgs	1717	craton	Granite	#21888F
90	yndljly	1723	orogenic	Granite	#21888F
91	gdsmt	1758	orogenic	Granite	#21888F
92	hnjfl	1768	orogenic	Granite	#21888F
93	hndls	1768	orogenic	Granite	#21888F
94	jxwys	1800	orogenic	Granite	#21888F
95	ynyj	1828	craton	Granite	#21888F
96	jxwgs	1842	orogenic	Granite	#21888F
97	fjmjy	1838	orogenic	Granite	#21888F
98	hntyd	1846	orogenic	Granite	#21888F
99	jxjgs	1850	orogenic	Granite	#21888F
100	jxjlians	1860	orogenic	Granite	#21888F
101	hnwzs	1911	orogenic	Granite	#21888F
102	jxqys	1932	orogenic	Granite	#21888F
103	hnxx	1966	craton	Granite	#21888F
104	gxjws	2012	craton	Granite	#21888F
105	fjdgsbd	2061	orogenic	Granite	#21888F
106	gdnl	2503	orogenic	Granite	#21888F
107	twsm	2739	orogenic	Granite	#21888F
108	gzzjs	685	craton	Karst_Gr	#2874B2
109	gzfds	974	craton	Karst_Gr	#2874B2
110	gzyjyx	986	craton	Karst_Gr	#2874B2
111	gzny	1111	craton	Karst_Gr	#2874B2
112	hnwly	1267	craton	Karst_Gr	#2874B2
113	ynys	1318	craton	Karst_Gr	#2874B2
114	hnhml	1320	orogenic	Karst_Gr	#2874B2
115	gxyc	1595	craton	Karst_Gr	#2874B2
116	ynztbb	1647	craton	Karst_Gr	#2874B2
117	hbhh	1662	craton	Karst_Gr	#2874B2
118	gxcwls	1670	craton	Karst_Gr	#2874B2
119	scems	2258	craton	Karst_Gr	#2874B2
120	cqytl	2807	craton	Karst_Gr	#2874B2
121	hbsnj	3262	craton	Karst_Gr	#2874B2
122	gzxypg	712	craton	Karst	#154889
123	gzmtbms	762	craton	Karst	#154889
124	gzsnsyt	850	craton	Karst	#154889
125	gzml	933	craton	Karst	#154889
126	gzkks	955	craton	Karst	#154889
127	gxlhs	992	craton	Karst	#154889
128	hbjsym	1058	craton	Karst	#154889
129	gxml	1090	craton	Karst	#154889
130	hnwxshy	1103	orogenic	Karst	#154889
131	gzmyh	1137	craton	Karst	#154889
132	hnwls	1142	craton	Karst	#154889
133	hndh	1229	craton	Karst	#154889
134	gzwm	1330	craton	Karst	#154889
135	gzbds	1334	craton	Karst	#154889
136	gxng	1378	craton	Karst	#154889
137	hbqzms	1530	craton	Karst	#154889
138	gxlht	1724	craton	Karst	#154889
139	gzdsh	2386	craton	Karst	#154889
140	cqjfs	3072	craton	Karst	#154889

## Sheet: Supplementary Fig. 3
mountain_ID	site	sp.number	NRI	NTI	pd	PDI
1	hnwxshy	1103	0.359839	1.17276	31124.5	-1.02643
2	gxng	1378	0.630482	3.08573	35258.2	-2.06428
3	gxlhs	992	-0.640873	-0.0672304	30396.4	1.19896
4	gxlht	1724	-0.773381	1.9544	43258.5	1.46373
5	gzxypg	712	-0.417447	3.76306	22469	-2.93751
6	gxml	1090	-2.67691	0.432052	32705.2	1.96435
7	gzwm	1330	0.044844	1.17443	36883.7	1.74532
8	gzml	933	-0.530914	3.07614	28147.1	-0.698687
9	gzbds	1334	2.37125	5.46989	33303.3	-3.96362
10	gzmtbms	762	-1.48002	3.57891	24979	-0.268182
11	gzsnsyt	850	1.49395	1.67723	26856.4	-0.115894
12	gzkks	955	-2.38163	2.82192	29197.2	0.370738
13	hndh	1229	0.657198	4.30051	33348.3	-1.05823
14	gzmyh	1137	-2.14127	4.37271	30981.1	-2.25905
15	cqjfs	3072	-2.89936	6.30784	58067.9	-4.76086
16	gzdsh	2386	-3.20784	5.31137	49777.5	-3.33749
17	hnwls	1142	1.50279	1.96079	32413.6	-0.0730847
18	hbqzms	1530	-0.265951	3.55982	38089.2	-1.57022
19	hbjsym	1058	0.762595	5.2535	28282.5	-4.37728
20	hnmhl	1320	-1.32885	2.10025	34974.9	-0.975017
21	gxcwls	1670	-1.09167	3.66968	40786.4	-0.905805
22	gxyc	1595	-0.877465	1.29403	39940.4	-0.37397
23	gzny	1111	-0.0186027	3.87092	31026.9	-1.42366
24	gzzjs	685	1.17522	2.01141	23505.2	0.0191341
25	ynys	1318	1.16838	3.03196	33963.2	-2.50867
26	gzfds	974	1.07267	3.41141	28714.5	-1.06398
27	ynztbb	1647	1.61799	2.8641	38912.9	-3.13957
28	gzyjyx	986	-1.31768	3.64857	29292.1	-0.471164
29	hnwly	1267	1.76744	3.33505	33869.3	-1.28086
30	scems	2258	-3.02943	2.0652	49459.3	-1.26752
31	hbhh	1662	-1.55055	5.84068	38815.4	-3.63274
32	hbsnj	3262	-1.6094	4.84406	61319	-3.80819
33	cqytl	2807	-1.00338	7.01773	53649.3	-5.90274
34	sxwls	774	8.20692	6.963	19974	-9.68388
35	hndls	1768	-3.86647	1.69707	42457.5	-0.723956
36	hnjfl	1768	-3.1709	0.89399	42663.1	-0.424493
37	hnwzs	1911	-5.30192	2.80689	44045.7	-1.61778
38	hnygl	1479	-0.928428	1.46237	37686.1	-0.913675
39	hnbwl	1353	-0.297489	-0.0183333	36387.5	0.350064
40	gxswds	1651	-3.9083	2.47705	40700	-0.585065
41	gdehz	1521	-0.822912	4.23097	37632.4	-2.03964
42	gdyks	1501	-3.14968	3.2457	37709.7	-1.42804
43	gddhs	1584	-0.962715	4.29869	38778.4	-1.84678
44	gdxts	1278	-0.486435	4.31891	34083.2	-1.24302
45	gdhsd	1293	-1.04096	3.16131	34007.9	-1.76895
46	gxdms	1285	-1.7013	2.57262	34505.2	-0.76715
47	twsm	2739	-4.37824	0.0653134	58724	1.93457
48	ynyj	1828	2.05948	4.31669	41363.5	-3.65408
49	gdnks	1508	-3.48408	4.05749	37166.5	-2.42533
50	ynlcj	969	0.252695	3.8003	26690.1	-4.3358
51	ynyzs	914	2.63114	2.9436	26354.5	-3.15102
52	gxdgs	1149	-1.97717	5.13523	30819.9	-2.86691
53	gxdys	1666	-1.54824	2.03958	40803.3	-0.786689
54	gdsmt	1758	-1.72775	3.91998	41558.2	-1.80679
55	jxjlians	1860	-2.31787	4.48697	43226.9	-1.674
56	gxxls	1244	-0.543169	3.55113	33371.4	-1.43832
57	gdnl	2503	-3.5032	3.49522	52533.2	-1.85874
58	hnlans	1117	-1.14489	1.42463	32451.8	0.730603
59	gxjws	2012	-2.07777	3.53999	46282.1	-0.617233
60	fjlys	1326	-2.82211	3.36507	34938.3	-1.19303
61	gxsph	1001	-1.15547	1.53262	30113.4	0.434039
62	gxybs	1519	-3.46945	4.67229	37755.4	-1.80424
63	hndpl	1576	-1.59941	1.77306	40955.8	1.61048
64	hndgp	1138	-0.488045	3.0106	32549.2	0.265375
65	jxqys	1932	-2.12905	5.92406	42625.9	-4.09444
66	hnbms	1462	-1.23492	3.30398	37667.6	-0.51217
67	gzyls	1193	-3.99411	2.75467	33275	-0.157835
68	jxgjy	1610	-2.62215	4.39541	38442.2	-2.96962
69	hnjts	1615	-1.08577	2.68803	40547.5	0.0489069
70	gxyzls	1027	1.55537	2.58833	30280.1	-0.107259
71	jxnfm	1414	-2.65717	4.97161	35363.1	-2.828
72	fjjjf	1369	-1.46484	2.13739	36392.2	-0.0678114
73	gzlgs	1717	-4.85645	4.29838	40655.9	-2.18986
74	hnshs	1576	-1.5532	2.40306	39682.1	-0.299114
75	hntyd	1846	-2.86489	4.93944	43148.7	-1.47688
76	gzng	626	-2.15653	-1.48082	24039.7	3.47842
77	jxjgs	1850	-3.60376	5.23178	42498.3	-2.50187
78	jxqxl	1338	-0.943892	4.02458	35255.7	-1.01652
79	fjmjy	1838	-1.98675	4.0272	42913.5	-1.63835
80	fjlqs	1042	-0.15495	2.46541	29462.4	-1.93462
81	fjdgsbd	2061	-2.63857	5.08631	45485.1	-2.76699
82	jxgty	1085	-0.939274	2.93338	31673.5	0.417707
83	jxwgs	1842	-2.29483	4.59278	42859.1	-1.80558
84	jxdgs	1281	-1.73652	4.55066	33797.5	-1.77625
85	yndljly	1723	0.522817	2.76139	39618.1	-3.84863
86	fjwys	1648	-2.03885	1.52625	41414	0.544492
87	jxmts	1693	-2.35681	5.13302	39986.1	-2.62171
88	jxyjf	1290	-0.970433	3.66943	34308.1	-1.2143
89	jxwys	1800	-1.48359	4.94919	42542.6	-1.32519
90	hndws	1302	-1.36001	2.84581	35329.1	0.0680393
91	jxgs	1605	-3.02347	3.54373	40097.3	-0.381332
92	hnxx	1966	-1.88841	4.54523	44715	-1.85139
93	jxsqs	1481	-2.94048	4.68924	36332.1	-3.02621
94	hnmfs	1286	-0.836213	3.63109	34633.7	-0.591699
95	jxjlings	1560	-4.06558	4.52167	38921.8	-1.05024
96	jxys	1197	-0.319246	3.93373	32760.8	-1.09876
97	hbjgs	1312	-2.48061	3.23148	35375.7	-0.130364
98	jxls	1590	-2.42973	4.6846	38606.5	-2.24813
99	cjjys	959	-0.485309	1.09145	29307.3	0.426912
100	ahqlf	1100	-1.63582	2.69205	30632.7	-1.74478
101	ahhs	1275	0.215118	3.6737	33033.8	-2.82142
102	zjtms	1408	-1.32149	3.38267	35562.9	-2.36667
103	dbs	1474	1.11426	7.22269	33643.7	-6.95207
104	sctjh	1492	1.01603	4.26232	36485.2	-3.06529
105	hngls	1501	-2.43847	5.6901	36446.4	-3.34567
106	sxmtl	1014	1.04729	4.6316	27299	-4.69579
107	gsyh	1252	1.97537	2.93384	33023.9	-2.21151
108	sxxkl	1118	2.04782	4.12042	29336.9	-4.39419
109	sxphl	1375	0.575788	5.22233	32291.9	-6.59024
110	sxcqs	1450	0.774765	5.62596	33909.3	-5.96149
111	sxtbs	1656	4.53804	6.77258	35089.6	-9.00966
112	sdts	1005	2.25684	1.67049	28572.2	-2.28248
113	hbtl	803	2.75976	4.0825	22822.5	-5.59592
114	bjyms	650	4.9255	5.63846	18849.7	-7.25741
115	lnbslz	939	5.65813	8.98015	22176.9	-11.0973
116	hbmjb	842	5.81133	7.29637	20662.5	-10.7088
117	gdqns	1254	-2.68385	4.22824	33190.9	-2.00084
118	jxxwd	1117	0.345877	6.82475	29004.3	-4.90952
119	gddxs	1339	-1.42206	4.6171	34918.3	-1.57026
120	gdnxdx	801	0.308082	2.0373	25849.9	-0.146033
121	jxhxy	879	-1.62173	6.94947	24749.1	-4.77704
122	jxlhy	807	0.14719	6.4649	23382.2	-4.74077
123	hnlangs	1192	-1.59097	2.99565	33127	-0.367364
124	fjtndx	1146	-0.762428	2.44843	31475.1	-1.71582
125	jxlhs	1176	-0.0672542	6.5061	30106.2	-4.7857
126	schgx	1162	-5.52281	1.75583	33157.7	0.548987
127	jxgf	919	1.21529	9.26735	23767.2	-7.75898
128	qhsjy	886	11.0597	11.4045	17087	-18.2901
129	qhhhy	537	10.4531	12.4079	10003.2	-19.8696
130	xjxkls	741	11.1217	13.3493	13791.2	-19.7417
131	gsqls	1158	7.6011	11.1896	22515.9	-16.5864
132	nmghls	721	6.96216	9.42798	16553.6	-14.0658
133	xjlbp	119	9.45298	8.31896	3943.14	-10.6458
134	nmgqlts	643	6.01902	8.95813	16431.4	-11.5211
135	xjxts	1677	14.7677	16.2817	25412.4	-23.7589
136	xjdts	1479	13.6846	14.9758	23684.9	-22.2459
137	nmgalkeq	344	6.45369	6.43781	10864.9	-9.41441
138	xjblnb	1075	9.07632	12.0874	20085	-18.4202
139	nmgshwl	623	6.28068	8.20253	15827.6	-11.9082
140	xjklmy	336	15.5371	10.5861	7970.77	-15.3349

## Sheet: Supplementary Fig. 4
mountain_ID	site	landform	bio7
1	hnwxshy	Karst	132.778
2	gxng	Karst	206.533
3	gxlhs	Karst	221.767
4	gxlht	Karst	197.719
5	gzxypg	Karst	224.056
6	gxml	Karst	247.884
7	gzwm	Karst	236.538
8	gzml	Karst	248.47
9	gzbds	Karst	232.426
10	gzmtbms	Karst	270.598
11	gzsnsyt	Karst	278.115
12	gzkks	Karst	269.972
13	hndh	Karst	291.6
14	gzmyh	Karst	276.712
15	cqjfs	Karst	267.414
16	gzdsh	Karst	267.745
17	hnwls	Karst	281.069
18	hbqzms	Karst	279.533
19	hbjsym	Karst	322.855
20	hnmhl	Karst-Gr	302.256
21	gxcwls	Karst-Gr	220.688
22	gxyc	Karst-Gr	229.051
23	gzny	Karst-Gr	247.772
24	gzzjs	Karst-Gr	268.88
25	ynys	Karst-Gr	235.766
26	gzfds	Karst-Gr	274.994
27	ynztbb	Karst-Gr	254.798
28	gzyjyx	Karst-Gr	278.256
29	hnwly	Karst-Gr	295.302
30	scems	Karst-Gr	258.243
31	hbhh	Karst-Gr	287.194
32	hbsnj	Karst-Gr	289.798
33	cqytl	Karst-Gr	285.608
34	sxwls	Granitic	378.408
35	hndls	Granitic	139.541
36	hnjfl	Granitic	127.836
37	hnwzs	Granitic	145.639
38	hnygl	Granitic	145.688
39	hnbwl	Granitic	135.96
40	gxswds	Granitic	196.587
41	gdehz	Granitic	194.85
42	gdyks	Granitic	204.758
43	gddhs	Granitic	229.286
44	gdxts	Granitic	222.591
45	gdhsd	Granitic	236.245
46	gxdms	Granitic	218.743
47	twsm	Granitic	164.497
48	ynyj	Granitic	184.12
49	gdnks	Granitic	230.246
50	ynlcj	Granitic	202.578
51	ynyzs	Granitic	196.379
52	gxdgs	Granitic	248.135
53	gxdys	Granitic	239.718
54	gdsmt	Granitic	253.014
55	jxjlians	Granitic	256.244
56	gxxls	Granitic	258.1
57	gdnl	Granitic	258.648
58	hnlans	Granitic	293.475
59	gxjws	Granitic	246.753
60	fjlys	Granitic	264.573
61	gxsph	Granitic	240.43
62	gxybs	Granitic	245.105
63	hndpl	Granitic	271.23
64	hndgp	Granitic	288.302
65	jxqys	Granitic	279.232
66	hnbms	Granitic	277.66
67	gzyls	Granitic	252.433
68	jxgjy	Granitic	280.926
69	hnjts	Granitic	116.311
70	gxyzls	Granitic	270.788
71	jxnfm	Granitic	279.97
72	fjjjf	Granitic	285.285
73	gzlgs	Granitic	261.823
74	hnshs	Granitic	282.902
75	hntyd	Granitic	283.336
76	gzng	Granitic	268.449
77	jxjgs	Granitic	290.199
78	jxqxl	Granitic	295.955
79	fjmjy	Granitic	284.441
80	fjlqs	Granitic	280.51
81	fjdgsbd	Granitic	285.032
82	jxgty	Granitic	297.778
83	jxwgs	Granitic	290.871
84	jxdgs	Granitic	300.5
85	yndljly	Granitic	216.71
86	fjwys	Granitic	286.862
87	jxmts	Granitic	294.228
88	jxyjf	Granitic	295.469
89	jxwys	Granitic	287.046
90	hndws	Granitic	299.545
91	jxgs	Granitic	301.595
92	hnxx	Granitic	291.38
93	jxsqs	Granitic	296.103
94	hnmfs	Granitic	270.4
95	jxjlings	Granitic	308.792
96	jxys	Granitic	313.443
97	hbjgs	Granitic	311.527
98	jxls	Granitic	310.706
99	cjjys	Granitic	273.231
100	ahqlf	Granitic	306.098
101	ahhs	Granitic	307.867
102	zjtms	Granitic	313.008
103	dbs	Granitic	324.512
104	sctjh	Granitic	272.607
105	hngls	Granitic	339.967
106	sxmtl	Granitic	292.857
107	gsyh	Granitic	289.133
108	sxxkl	Granitic	320.846
109	sxphl	Granitic	306.07
110	sxcqs	Granitic	305.926
111	sxtbs	Granitic	312.08
112	sdts	Granitic	366.385
113	hbtl	Granitic	395.114
114	bjyms	Granitic	417.216
115	lnbslz	Granitic	428.96
116	hbmjb	Granitic	430.9
117	gdqns	Granitic	175.667
118	jxxwd	Danxia	259.667
119	gddxs	Danxia	273.168
120	gdnxdx	Danxia	277.225
121	jxhxy	Danxia	273.625
122	jxlhy	Danxia	284.8
123	hnlangs	Danxia	272.431
124	fjtndx	Danxia	295.163
125	jxlhs	Danxia	304.185
126	schgx	Danxia	270.688
127	jxgf	Danxia	305.868
128	qhsjy	Desert	340.07
129	qhhhy	Desert	364.65
130	xjxkls	Desert	346.02
131	gsqls	Desert	390.779
132	nmghls	Desert	460.551
133	xjlbp	Desert	458.701
134	nmgqlts	Desert	430.466
135	xjxts	Desert	376.392
136	xjdts	Desert	418.134
137	nmgalkeq	Desert	467.141
138	xjblnb	Desert	420.53
139	nmgshwl	Desert	510.962
140	xjklmy	Desert	476.947

## Sheet: Supplementary Fig. 5
mountain_ID	site	NRI	NTI	PDI	MDT	MDT.youngest	MDT.oldest	landform	long	lat
1	hnwxshy	0.359839	1.17276	-1.02643	9.8574	1.25081	25.2232	Karst	109.046	19.0689
2	gxng	0.630482	3.08573	-2.06428	9.45248	1.08436	24.6555	Karst	106.977	22.4495
3	gxlhs	-0.640873	-0.0672304	1.19896	9.86078	1.02353	26.2077	Karst	107.628	23.0128
4	gxlht	-0.773381	1.9544	1.46373	9.64217	1.04747	25.2127	Karst	105.71	23.101
5	gzxypg	-0.417447	3.76306	-2.93751	8.27812	0.903473	21.7115	Karst	105.099	25.1121
6	gxml	-2.67691	0.432052	1.96435	9.18473	0.981408	24.38	Karst	107.995	25.1483
7	gzwm	0.044844	1.17443	1.74532	9.15545	0.851868	24.7596	Karst	106.368	25.2341
8	gzml	-0.530914	3.07614	-0.698687	9.54813	0.844858	26.2502	Karst	107.926	25.2465
9	gzbds	2.37125	5.46989	-3.96362	8.24831	0.646587	23.1737	Karst	104.835	25.9967
10	gzmtbms	-1.48002	3.57891	-0.268182	8.26102	0.650251	23.1102	Karst	107.375	27.5295
11	gzsnsyt	1.49395	1.67723	-0.115894	8.4284	0.611454	23.964	Karst	107.99	27.8965
12	gzkks	-2.38163	2.82192	0.370738	8.68472	0.689505	24.7779	Karst	107.195	28.2437
13	hndh	0.657198	4.30051	-1.05823	8.34416	0.651647	23.4865	Karst	109.587	28.3447
14	gzmyh	-2.14127	4.37271	-2.25905	8.02932	0.688757	22.4764	Karst	108.11	28.6231
15	cqjfs	-2.89936	6.30784	-4.76086	8.71262	0.72733	24.349	Karst	107.181	29.0438
16	gzdsh	-3.20784	5.31137	-3.33749	8.89897	0.694916	25.1733	Karst	107.603	29.1551
17	hnwls	1.50279	1.96079	-0.0730847	8.90389	0.777134	25.022	Karst	109.327	29.2101
18	hbqzms	-0.265951	3.55982	-1.57022	9.30903	0.719482	26.8801	Karst	109.747	30.0272
19	hbjsym	0.762595	5.2535	-4.37728	8.0438	0.598187	23.1453	Karst	112.147	31.179
20	hnmhl	-1.32885	2.10025	-0.975017	9.76359	1.10362	25.5225	Karst-Gr	109.091	18.9131
21	gxcwls	-1.09167	3.66968	-0.905805	9.16718	0.825531	25.4333	Karst-Gr	106.404	24.4999
22	gxyc	-0.877465	1.29403	-0.37397	8.78546	0.811011	23.5445	Karst-Gr	106.339	24.7827
23	gzny	-0.0186027	3.87092	-1.42366	8.34336	0.66982	23.5221	Karst-Gr	105.342	26.7629
24	gzzjs	1.17522	2.01141	0.0191341	8.98161	0.684789	25.7008	Karst-Gr	107.639	26.9832
25	ynys	1.16838	3.03196	-2.50867	8.23561	0.658212	23.0481	Karst-Gr	103.044	27.2378
26	gzfds	1.07267	3.41141	-1.06398	8.60235	0.654663	24.6701	Karst-Gr	108.108	27.3374
27	ynztbb	1.61799	2.8641	-3.13957	9.34747	0.667039	26.8615	Karst-Gr	103.878	27.6311
28	gzyjyx	-1.31768	3.64857	-0.471164	8.40871	0.673179	23.964	Karst-Gr	108.514	27.6915
29	hnwly	1.76744	3.33505	-1.28086	8.53212	0.746428	23.9894	Karst-Gr	110.432	29.3809
30	scems	-3.02943	2.0652	-1.26752	9.53676	0.817268	26.642	Karst-Gr	103.327	29.52
31	hbhh	-1.55055	5.84068	-3.63274	8.19557	0.622782	23.1984	Karst-Gr	110.56	30.0786
32	hbsnj	-1.6094	4.84406	-3.80819	9.02198	0.737864	25.4274	Karst-Gr	110.279	31.4905
33	cqytl	-1.00338	7.01773	-5.90274	8.42608	0.693747	23.7042	Karst-Gr	109.898	31.4606
34	sxwls	8.20692	6.963	-9.68388	7.20032	0.515838	20.6669	Granitic	111.189	36.5817
35	hndls	-3.86647	1.69707	-0.723956	10.1033	1.32678	25.6861	Granitic	109.863	18.747
36	hnjfl	-3.1709	0.89399	-0.424493	10.2311	1.25522	26.2417	Granitic	108.881	18.7555
37	hnwzs	-5.30192	2.80689	-1.61778	9.94749	1.24652	25.4512	Granitic	109.707	18.9133
38	hnygl	-0.928428	1.46237	-0.913675	9.80081	1.16485	25.347	Granitic	109.525	19.0457
39	hnbwl	-0.297489	-0.0183333	0.350064	10.0162	1.26659	25.7198	Granitic	109.197	19.0872
40	gxswds	-3.9083	2.47705	-0.585065	9.40452	0.858407	25.8259	Granitic	107.957	21.8937
41	gdehz	-0.822912	4.23097	-2.03964	8.84314	0.914606	23.7701	Granitic	111.458	21.8937
42	gdyks	-3.14968	3.2457	-1.42804	9.00016	0.820809	24.9553	Granitic	111.198	22.2755
43	gddhs	-0.962715	4.29869	-1.84678	8.66348	0.853167	23.3082	Granitic	112.515	23.1828
44	gdxts	-0.486435	4.31891	-1.24302	8.47143	0.731001	23.5402	Granitic	114.396	23.3069
45	gdhsd	-1.04096	3.16131	-1.76895	9.1719	0.835845	25.6803	Granitic	111.899	23.4501
46	gxdms	-1.7013	2.57262	-0.76715	9.08462	0.791676	25.283	Granitic	108.432	23.4783
47	twsm	-4.37824	0.0653134	1.93457	9.57913	0.952785	25.3473	Granitic	121.113	23.564
48	ynyj	2.05948	4.31669	-3.65408	8.70174	0.89061	22.9774	Granitic	101.956	23.6171
49	gdnks	-3.48408	4.05749	-2.42533	8.60466	0.784771	23.5409	Granitic	113.84	23.6321
50	ynlcj	0.252695	3.8003	-4.3358	9.48178	0.746681	26.6154	Granitic	100.239	23.9772
51	ynyzs	2.63114	2.9436	-3.15102	7.99632	0.800912	20.9106	Granitic	101.675	23.9998
52	gxdgs	-1.97717	5.13523	-2.86691	8.2322	0.67432	22.9354	Granitic	111.645	24.0946
53	gxdys	-1.54824	2.03958	-0.786689	9.22903	0.769264	25.8522	Granitic	110.246	24.1821
54	gdsmt	-1.72775	3.91998	-1.80679	8.59999	0.750696	23.92	Granitic	113.305	24.435
55	jxjlians	-2.31787	4.48697	-1.674	8.59627	0.7252	23.9862	Granitic	114.54	24.6625
56	gxxls	-0.543169	3.55113	-1.43832	8.42915	0.65489	24.1681	Granitic	111.215	24.7656
57	gdnl	-3.5032	3.49522	-1.85874	9.1657	0.738935	25.7089	Granitic	112.939	24.8391
58	hnlans	-1.14489	1.42463	0.730603	8.66674	0.5923	25.0208	Granitic	112.012	25.0707
59	gxjws	-2.07777	3.53999	-0.617233	9.26615	0.765742	26.0067	Granitic	108.756	25.183
60	fjlys	-2.82211	3.36507	-1.19303	8.77699	0.683039	25.2417	Granitic	116.178	25.177
61	gxsph	-1.15547	1.53262	0.434039	9.02152	0.811118	24.7591	Granitic	107.167	25.3201
62	gxybs	-3.46945	4.67229	-1.80424	8.73729	0.685271	25.0861	Granitic	109.167	25.3974
63	hndpl	-1.59941	1.77306	1.61048	8.78535	0.681871	25.1171	Granitic	111.318	25.4622
64	hndgp	-0.488045	3.0106	0.265375	8.61174	0.678197	24.5295	Granitic	111.618	25.7292
65	jxqys	-2.12905	5.92406	-4.09444	8.55642	0.671367	24.333	Granitic	114.005	25.8901
66	hnbms	-1.23492	3.30398	-0.51217	8.48438	0.6642	24.1669	Granitic	113.654	25.9261
67	gzyls	-3.99411	2.75467	-0.157835	9.03266	0.736745	25.523	Granitic	108.274	25.9445
68	jxgjy	-2.62215	4.39541	-2.96962	8.92837	0.673426	26.0114	Granitic	116.371	26.0428
69	hnjts	-1.08577	2.68803	0.0489069	9.05369	0.670143	26.1421	Granitic	110.204	26.1562
70	gxyzls	1.55537	2.58833	-0.107259	8.63974	0.642369	24.7245	Granitic	110.578	26.2817
71	jxnfm	-2.65717	4.97161	-2.828	8.00496	0.661056	22.6643	Granitic	114.04	26.3134
72	fjjjf	-1.46484	2.13739	-0.0678114	9.23833	0.714539	26.9382	Granitic	116.99	26.613
73	gzlgs	-4.85645	4.29838	-2.18986	8.60662	0.692935	24.1727	Granitic	108.217	26.3824
74	hnshs	-1.5532	2.40306	-0.299114	9.00397	0.751702	25.448	Granitic	111.043	26.4011
75	hntyd	-2.86489	4.93944	-1.47688	8.94907	0.702971	25.578	Granitic	114.011	26.4592
76	gzng	-2.15653	-1.48082	3.47842	9.19405	0.617396	26.6969	Granitic	108.356	26.4315
77	jxjgs	-3.60376	5.23178	-2.50187	8.19174	0.670947	23.2571	Granitic	114.146	26.6372
78	jxqxl	-0.943892	4.02458	-1.01652	8.32851	0.678422	23.683	Granitic	114.196	26.7548
79	fjmjy	-1.98675	4.0272	-1.63835	8.82848	0.746323	25.0378	Granitic	116.895	26.7574
80	fjlqs	-0.15495	2.46541	-1.93462	8.36178	0.678488	24.139	Granitic	117.283	26.5482
81	fjdgsbd	-2.63857	5.08631	-2.76699	8.64326	0.667748	24.6285	Granitic	119.137	27.1124
82	jxgty	-0.939274	2.93338	0.417707	8.71665	0.665708	25.2361	Granitic	114.016	27.3739
83	jxwgs	-2.29483	4.59278	-1.80558	8.89243	0.697834	25.2368	Granitic	114.173	27.4633
84	jxdgs	-1.73652	4.55066	-1.77625	8.02909	0.605245	22.6932	Granitic	114.53	27.6042
85	yndljly	0.522817	2.76139	-3.84863	9.724	0.84167	26.6608	Granitic	98.3491	27.7258
86	fjwys	-2.03885	1.52625	0.544492	9.37594	0.701824	27.1143	Granitic	117.72	27.7467
87	jxmts	-2.35681	5.13302	-2.62171	8.34375	0.686111	23.614	Granitic	117.245	27.7968
88	jxyjf	-0.970433	3.66943	-1.2143	8.3636	0.653192	23.9756	Granitic	117.345	27.9199
89	jxwys	-1.48359	4.94919	-1.32519	8.77645	0.714263	24.9362	Granitic	117.706	28.3078
90	hndws	-1.36001	2.84581	0.0680393	8.48149	0.636118	24.1603	Granitic	114.12	28.4111
91	jxgs	-3.02347	3.54373	-0.381332	8.81784	0.68173	25.1009	Granitic	114.552	28.5421
92	hnxx	-1.88841	4.54523	-1.85139	8.6339	0.747982	24.0601	Granitic	110.268	28.8061
93	jxsqs	-2.94048	4.68924	-3.02621	8.06267	0.673222	22.7924	Granitic	118.055	28.911
94	hnmfs	-0.836213	3.63109	-0.591699	7.99182	0.603101	22.7071	Granitic	113.85	29.0051
95	jxjlings	-4.06558	4.52167	-1.05024	8.13165	0.667503	22.9558	Granitic	115.175	29.0794
96	jxys	-0.319246	3.93373	-1.09876	8.17315	0.632953	23.1553	Granitic	115.025	29.3718
97	hbjgs	-2.48061	3.23148	-0.130364	8.84662	0.634794	25.7665	Granitic	114.603	29.377
98	jxls	-2.42973	4.6846	-2.24813	8.2278	0.647257	23.2564	Granitic	115.978	29.5451
99	cjjys	-0.485309	1.09145	0.426912	8.9043	0.705624	25.7726	Granitic	106.384	29.8486
100	ahqlf	-1.63582	2.69205	-1.74478	8.32055	0.705541	23.5173	Granitic	118.862	30.1013
101	ahhs	0.215118	3.6737	-2.82142	8.16028	0.659577	22.8085	Granitic	118.156	30.1297
102	zjtms	-1.32149	3.38267	-2.36667	8.29371	0.703916	23.0857	Granitic	119.41	30.3538
103	dbs	1.11426	7.22269	-6.95207	7.3132	0.582072	20.5683	Granitic	115.774	31.2572
104	sctjh	1.01603	4.26232	-3.06529	8.3733	0.613256	23.7802	Granitic	104.756	32.589
105	hngls	-2.43847	5.6901	-3.34567	8.14074	0.633909	23.0139	Granitic	113.619	32.6618
106	sxmtl	1.04729	4.6316	-4.69579	8.07131	0.661795	22.6718	Granitic	108.035	32.7316
107	gsyh	1.97537	2.93384	-2.21151	8.58422	0.738137	23.9456	Granitic	105.442	32.9951
108	sxxkl	2.04782	4.12042	-4.39419	7.88106	0.605045	22.2416	Granitic	110.698	33.3667
109	sxphl	0.575788	5.22233	-6.59024	8.28068	0.634242	23.6989	Granitic	108.367	33.4001
110	sxcqs	0.774765	5.62596	-5.96149	8.20823	0.679318	22.7274	Granitic	107.507	33.6186
111	sxtbs	4.53804	6.77258	-9.00966	8.14154	0.608792	23.1305	Granitic	107.562	33.9303
112	sdts	2.25684	1.67049	-2.28248	8.83194	0.631933	25.0948	Granitic	117.084	36.2631
113	hbtl	2.75976	4.0825	-5.59592	7.70401	0.556782	21.9887	Granitic	113.812	38.7248
114	bjyms	4.9255	5.63846	-7.25741	6.80392	0.454164	19.6109	Granitic	116.813	40.5457
115	lnbslz	5.65813	8.98015	-11.0973	6.9064	0.465241	19.3015	Granitic	124.876	40.9269
116	hbmjb	5.81133	7.29637	-10.7088	6.69684	0.422821	19.0328	Granitic	118.167	41.6761
117	gdqns	-2.68385	4.22824	-2.00084	8.97265	0.831441	24.401	Granitic	114.545	22.5223
118	jxxwd	0.345877	6.82475	-4.90952	7.62056	0.629297	21.6335	Danxia	114.722	24.6129
119	gddxs	-1.42206	4.6171	-1.57026	8.09671	0.70155	22.3497	Danxia	113.739	25.016
120	gdnxdx	0.308082	2.0373	-0.146033	7.91193	0.676414	22.1008	Danxia	114.196	25.1409
121	jxhxy	-1.62173	6.94947	-4.77704	7.12584	0.668846	19.78	Danxia	115.808	25.2
122	jxlhy	0.14719	6.4649	-4.74077	7.55971	0.647494	21.756	Danxia	116.169	25.9993
123	hnlangs	-1.59097	2.99565	-0.367364	8.66486	0.652659	24.4601	Danxia	110.807	26.3964
124	fjtndx	-0.762428	2.44843	-1.71582	8.27427	0.786349	22.5957	Danxia	117.074	26.891
125	jxlhs	-0.0672542	6.5061	-4.7857	7.66728	0.633085	21.8138	Danxia	116.975	28.0959
126	schgx	-5.52281	1.75583	0.548987	8.72184	0.67094	24.8984	Danxia	105.538	28.2755
127	jxgf	1.21529	9.26735	-7.75898	6.84051	0.558358	19.0969	Danxia	117.373	28.3208
128	qhsjy	11.0597	11.4045	-18.2901	7.5604	0.557253	20.6179	Desert	97.2615	33.0246
129	qhhhy	10.4531	12.4079	-19.8696	6.54983	0.46781	18.4492	Desert	97.424	34.7946
130	xjxkls	11.1217	13.3493	-19.7417	6.85644	0.460776	19.096	Desert	79.539	36.1653
131	gsqls	7.6011	11.1896	-16.5864	7.59611	0.564902	21.2945	Desert	101.611	37.6401
132	nmghls	6.96216	9.42798	-14.0658	6.99681	0.486323	19.2862	Desert	105.964	38.8734
133	xjlbp	9.45298	8.31896	-10.6458	7.18335	0.339029	19.8333	Desert	89.9541	39.5883
134	nmgqlts	6.01902	8.95813	-11.5211	6.41728	0.44613	18.7264	Desert	117.796	42.6154
135	xjxts	14.7677	16.2817	-23.7589	7.11083	0.633412	18.1245	Desert	85.1632	43.6743
136	xjdts	13.6846	14.9758	-22.2459	7.05223	0.555308	18.7331	Desert	88.4562	43.828
137	nmgalkeq	6.45369	6.43781	-9.41441	6.6053	0.418957	19.226	Desert	119.932	43.8959
138	xjblnb	9.07632	12.0874	-18.4202	7.65177	0.558621	20.4435	Desert	81.6693	44.4196
139	nmgshwl	6.28068	8.20253	-11.9082	6.71763	0.36064	20.1283	Desert	118.648	44.2515
140	xjklmy	15.5371	10.5861	-15.3349	6.37886	0.379793	16.4907	Desert	84.7899	45.5785

## Sheet: Supplementary Fig. 7
ID	site	site2	landform	Acorales	Alismatales	Apiales	Aquifoliales	Arecales	Asparagales	Asterales	Austrobaileyales	Boraginales	Brassicales	Buxales	Caryophyllales	Celastrales	Ceratophyllales	Chloranthales	Commelinales	Cornales	Crossosomatales	Cucurbitales	Dilleniales	Dioscoreales	Dipsacales	Ericales	Escalloniales	Fabales	Fagales	Garryales	Gentianales	Geraniales	Huerteales	Icacinales	Lamiales	Laurales	Liliales	Magnoliales	Malpighiales	Malvales	Metteniusales	Myrtales	Nymphaeales	Oxalidales	Pandanales	Petrosaviales	Piperales	Poales	Proteales
1	fjtndx	Danxia-fjtndx	Danxia	1	12	27	13	2	79	35	5	1	10	4	49	11	1	4	10	12	3	9	0	4	10	83	0	55	23	1	31	0	0	0	160	32	10	6	35	16	0	26	2	5	1	0	7	119	6
2	gddxs	Danxia-gddxs	Danxia	2	25	22	16	4	54	66	4	5	7	1	27	10	1	3	18	12	2	9	1	5	17	108	0	67	33	1	84	1	0	1	126	45	12	11	51	20	0	26	0	8	1	0	10	158	10
3	gdnxdx	Danxia-gdnxdx	Danxia	1	11	19	7	1	28	67	4	5	4	1	30	3	0	3	8	6	2	8	0	6	12	52	0	44	16	0	34	0	0	0	76	18	7	4	34	15	0	17	0	5	1	0	4	99	7
4	hnlangs	Danxia-hnlangs	Danxia	1	25	31	13	2	65	69	3	6	8	1	26	15	0	4	6	15	4	13	0	7	24	78	0	52	41	2	45	3	1	0	112	37	13	9	47	18	0	11	2	4	0	0	8	93	4
5	jxgf	Danxia-jxgf	Danxia	0	15	22	4	0	22	66	3	6	16	0	25	7	1	3	6	10	5	7	0	3	18	51	0	37	27	0	38	0	0	0	75	11	6	4	35	13	0	11	0	6	0	0	5	168	3
6	jxhxy	Danxia-jxhxy	Danxia	0	12	19	9	2	27	46	5	8	9	4	26	11	1	3	6	11	4	8	0	6	16	54	0	24	18	0	40	0	0	0	72	21	11	4	35	12	0	14	0	7	0	0	8	129	6
7	jxlhs	Danxia-jxlhs	Danxia	1	17	23	19	0	36	72	4	6	16	0	29	24	1	3	6	11	5	7	0	7	20	86	0	42	35	0	51	0	0	0	98	23	12	4	41	11	0	17	0	6	0	0	8	174	6
8	jxlhy	Danxia-jxlhy	Danxia	0	4	16	6	2	18	48	4	6	14	1	26	9	0	0	5	11	1	6	0	4	17	60	0	29	11	0	35	0	0	0	63	15	6	4	28	10	0	15	0	5	1	0	7	126	6
9	jxxwd	Danxia-jxxwd	Danxia	0	7	24	17	0	30	66	7	8	16	4	32	22	1	3	6	14	5	7	0	3	24	87	0	44	28	0	47	0	0	0	85	23	11	4	44	13	0	15	0	5	0	0	7	143	8
10	schgx	Danxia-schgx	Danxia	2	33	33	10	3	85	61	8	0	11	3	26	13	1	7	5	24	7	13	0	1	34	106	0	48	35	3	32	3	1	0	60	37	14	12	51	14	0	15	2	5	0	0	10	84	5
11	gsqls	Desert-gsqls	Desert	1	9	28	0	0	51	155	0	24	48	0	113	8	1	0	0	4	0	0	0	1	20	30	0	74	6	0	40	9	0	0	85	0	5	0	31	5	0	5	0	0	0	0	0	152	0
12	nmgalkeq	Desert-nmgalkeq	Desert	1	9	9	0	0	11	61	0	5	6	0	41	1	0	0	0	0	0	0	0	0	1	3	0	32	2	0	7	2	0	0	24	0	1	0	10	3	0	3	0	0	0	0	0	63	0
13	nmghls	Desert-nmghls	Desert	0	8	12	0	0	31	97	0	13	22	0	84	1	0	0	0	1	0	1	0	0	6	15	0	57	2	0	26	2	0	0	47	0	4	0	24	3	0	3	0	0	0	0	0	132	0
14	nmgqlts	Desert-nmgqlts	Desert	0	5	21	0	0	34	97	1	8	15	0	44	2	0	0	1	6	0	0	0	1	19	11	0	32	9	0	17	6	0	0	52	0	6	0	38	6	0	5	0	0	0	0	0	78	0
15	nmgshwl	Desert-nmgshwl	Desert	0	3	20	0	0	40	96	1	10	15	0	50	3	0	0	0	1	0	0	0	1	10	17	0	39	8	0	20	6	0	0	40	0	4	0	30	4	0	3	0	0	0	0	0	95	0
16	qhhhy	Desert-qhhhy	Desert	0	4	14	0	0	10	98	0	9	36	0	35	1	1	0	0	0	0	0	0	0	2	16	0	47	0	0	33	0	0	0	32	0	1	0	7	0	0	1	0	0	0	0	0	98	0
17	qhsjy	Desert-qhsjy	Desert	0	4	29	0	0	30	139	0	21	46	0	76	3	0	0	0	1	0	0	0	0	17	36	0	48	5	0	50	4	0	0	72	0	2	0	27	3	0	4	0	0	0	0	0	84	0
18	xjblnb	Desert-xjblnb	Desert	0	5	30	0	0	42	129	0	28	66	0	144	2	0	0	0	0	0	0	0	0	13	21	0	101	2	0	31	10	0	0	79	0	15	0	24	5	0	7	0	0	0	0	0	141	0
19	xjdts	Desert-xjdts	Desert	0	14	44	0	0	56	231	0	33	86	0	209	3	0	0	0	0	0	0	0	0	11	22	0	127	2	0	26	11	0	0	100	0	14	0	41	3	0	9	0	0	0	0	0	241	0
20	xjklmy	Desert-xjklmy	Desert	0	0	4	0	0	6	67	0	10	22	0	102	0	0	0	0	0	0	0	0	0	0	0	0	19	0	0	3	2	0	0	17	0	4	0	9	0	0	0	0	0	0	0	0	42	0
21	xjlbp	Desert-xjlbp	Desert	0	0	0	0	0	4	19	0	2	1	0	47	0	0	0	0	0	0	0	0	0	0	0	0	12	0	0	2	0	0	0	3	0	0	0	2	0	0	0	0	0	0	0	0	12	0
22	xjxkls	Desert-xjxkls	Desert	0	12	8	0	0	25	124	0	19	38	0	95	3	0	0	0	0	0	0	0	0	5	14	0	59	2	0	28	5	0	0	43	0	2	0	14	1	0	0	0	0	0	0	0	160	0
23	xjxts	Desert-xjxts	Desert	1	15	63	0	0	58	240	0	48	82	0	187	5	0	0	0	0	0	0	0	0	15	19	0	171	2	0	50	12	0	0	145	0	23	0	50	10	0	11	0	0	0	0	0	259	0
24	ahhs	Granitic-ahhs	Granitic	1	10	40	17	0	51	93	4	8	10	1	51	17	0	3	2	22	5	10	0	7	31	77	0	54	34	1	46	2	1	0	104	23	25	7	49	12	0	9	0	2	2	0	10	123	8
25	ahqlf	Granitic-ahqlf	Granitic	2	10	28	11	1	49	72	6	7	9	1	42	15	0	1	4	22	4	9	0	6	32	62	0	45	34	1	24	1	1	0	87	23	25	8	43	15	0	9	0	2	2	0	4	94	6
26	bjyms	Granitic-bjyms	Granitic	0	6	15	0	0	33	89	1	10	18	0	37	4	0	1	2	6	0	2	0	1	14	13	0	38	17	0	24	4	0	0	51	0	6	0	24	6	0	6	0	1	0	0	1	77	0
27	cjjys	Granitic-cjjys	Granitic	2	24	22	10	1	37	65	1	5	13	1	37	11	1	1	5	11	4	9	0	6	0	58	0	39	17	4	46	1	0	1	84	22	10	0	41	6	0	10	0	6	0	0	6	135	4
28	dbs	Granitic-dbs	Granitic	1	18	51	9	0	60	133	5	10	16	3	60	16	0	2	5	25	4	13	0	7	34	77	0	73	26	1	36	1	0	0	126	22	29	6	52	15	0	13	0	2	0	0	8	204	7
29	fjdgsbd	Granitic-fjdgsbd	Granitic	2	40	49	33	3	97	128	6	8	16	3	67	23	2	5	10	26	6	13	0	17	33	137	0	89	53	3	83	2	1	1	178	37	22	15	66	25	0	27	4	7	3	1	15	285	13
30	fjjjf	Granitic-fjjjf	Granitic	2	18	28	24	3	55	87	7	5	4	1	40	16	1	4	9	18	3	11	0	10	21	128	0	52	46	1	58	0	0	1	114	33	17	13	44	18	0	22	2	5	1	0	9	159	10
31	fjlqs	Granitic-fjlqs	Granitic	1	12	25	23	1	40	59	4	1	3	1	25	11	0	3	8	12	3	8	0	4	19	95	0	36	35	1	34	0	0	0	98	21	14	9	37	12	0	21	0	5	1	0	7	164	5
32	fjlys	Granitic-fjlys	Granitic	2	16	26	24	3	46	73	7	2	7	2	42	12	1	3	8	15	3	10	0	9	16	136	0	62	48	2	57	0	0	1	75	39	11	14	47	24	0	28	0	8	1	0	9	150	12
33	fjmjy	Granitic-fjmjy	Granitic	1	38	40	25	2	87	117	8	9	11	6	57	18	1	5	11	25	3	13	0	17	31	147	0	76	50	1	75	2	1	0	167	33	23	11	52	23	0	30	2	7	3	0	11	228	12
34	fjwys	Granitic-fjwys	Granitic	1	16	41	29	2	89	87	9	7	7	5	49	18	1	7	9	23	4	11	0	12	25	153	0	73	43	1	54	2	1	0	152	41	18	15	50	25	0	29	0	6	1	1	10	158	14
35	gddhs	Granitic-gddhs	Granitic	1	37	19	22	6	64	84	5	6	11	0	44	17	1	2	11	9	1	19	1	11	12	108	0	98	32	1	110	0	0	2	161	50	11	16	70	27	0	43	1	12	2	0	14	196	8
36	gdehz	Granitic-gdehz	Granitic	2	21	18	25	9	71	65	4	5	4	2	28	8	0	2	11	8	5	14	1	6	7	112	1	84	31	1	114	0	0	2	157	53	12	22	82	34	0	40	0	11	2	0	13	193	8
37	gdhsd	Granitic-gdhsd	Granitic	1	7	19	24	4	45	52	6	2	7	4	22	13	0	1	6	14	3	14	1	9	19	129	0	70	43	3	91	0	0	1	101	52	7	22	70	19	0	28	0	13	1	0	13	112	10
38	gdnks	Granitic-gdnks	Granitic	2	10	26	19	2	70	65	5	7	11	3	38	12	0	4	13	8	3	13	0	9	14	129	0	85	34	1	95	0	0	1	117	59	16	21	71	28	0	36	0	12	2	0	14	184	10
39	gdnl	Granitic-gdnl	Granitic	1	17	60	41	4	152	134	16	11	8	13	48	35	1	3	15	26	7	25	0	20	32	234	0	129	71	3	129	2	1	2	204	92	36	23	100	28	0	53	2	14	1	1	12	205	21
40	gdqns	Granitic-gdqns	Granitic	2	15	17	14	6	61	63	4	3	4	3	21	11	0	2	12	4	3	10	1	8	8	88	0	81	23	1	82	0	0	1	92	39	15	13	74	23	0	35	0	10	6	0	8	164	8
41	gdsmt	Granitic-gdsmt	Granitic	2	19	41	27	3	64	80	8	6	11	2	39	14	1	6	13	14	2	17	1	10	18	178	0	91	56	0	108	0	0	3	158	73	19	22	71	19	0	36	1	12	3	0	10	155	18
42	gdxts	Granitic-gdxts	Granitic	2	14	25	14	3	56	79	5	3	9	3	34	11	1	3	10	8	2	10	1	8	18	110	0	63	34	1	86	0	0	1	108	33	14	12	62	33	0	32	0	9	1	0	9	136	11
43	gdyks	Granitic-gdyks	Granitic	2	11	28	26	5	89	60	6	3	7	2	25	12	0	1	16	10	4	18	1	5	14	137	1	71	27	3	116	1	1	1	108	61	19	21	73	22	0	42	0	15	3	0	20	126	16
44	gsyh	Granitic-gsyh	Granitic	1	12	48	11	1	51	95	3	13	18	3	43	16	1	2	4	26	4	13	0	5	45	55	0	48	29	1	36	3	1	0	111	15	26	3	46	18	0	11	0	2	0	0	8	90	5
45	gxdgs	Granitic-gxdgs	Granitic	1	14	35	15	4	38	58	4	1	6	0	29	12	0	2	11	11	3	8	0	9	13	111	0	52	35	0	62	0	0	1	93	58	10	20	49	16	0	19	0	10	2	0	8	94	10
46	gxdms	Granitic-gxdms	Granitic	2	11	26	21	5	61	45	10	3	7	0	24	14	0	1	12	12	3	14	1	7	13	128	0	56	34	1	87	1	1	3	106	59	22	16	66	17	0	34	0	12	1	1	10	74	10
47	gxdys	Granitic-gxdys	Granitic	1	15	44	36	7	74	74	10	4	4	2	33	14	0	2	12	18	3	21	0	8	20	196	0	93	54	1	90	0	1	1	119	63	20	26	70	16	1	37	0	14	1	1	16	104	15
48	gxjws	Granitic-gxjws	Granitic	2	23	47	36	6	109	97	11	7	12	4	48	18	0	4	10	26	7	29	0	12	34	193	0	81	49	2	119	1	2	4	168	65	36	24	83	17	0	34	0	11	2	0	15	153	22
49	gxsph	Granitic-gxsph	Granitic	1	9	24	9	3	33	43	6	1	7	1	30	10	1	6	12	13	3	13	0	9	9	63	0	85	41	0	54	0	1	2	67	37	4	10	60	15	0	18	0	6	1	0	10	58	7
50	gxswds	Granitic-gxswds	Granitic	2	19	35	27	13	72	60	7	2	6	2	32	12	0	2	8	15	6	19	2	9	10	162	1	107	56	1	104	0	0	2	93	62	15	39	81	41	2	56	0	20	3	0	10	140	18
51	gxxls	Granitic-gxxls	Granitic	2	14	36	21	1	42	73	9	2	8	2	36	17	0	2	8	15	2	15	0	9	21	145	0	49	40	3	62	0	1	1	92	47	13	13	51	18	0	20	0	7	0	0	11	90	7
52	gxybs	Granitic-gxybs	Granitic	2	14	41	33	2	98	80	12	4	5	2	38	21	0	4	7	22	5	17	0	11	29	171	0	50	60	2	58	1	2	0	102	54	30	15	46	13	0	27	0	12	0	0	10	102	15
53	gxyzls	Granitic-gxyzls	Granitic	2	9	31	16	0	36	77	6	0	8	1	26	11	0	2	6	14	5	13	0	6	18	112	0	43	39	2	51	2	0	0	82	30	14	6	36	13	0	20	1	7	0	0	5	70	6
54	gzlgs	Granitic-gzlgs	Granitic	2	27	54	20	0	117	98	12	13	11	3	59	13	1	5	6	20	7	23	0	19	32	149	0	51	53	2	71	3	3	1	128	49	30	18	57	14	0	28	2	8	1	0	18	119	13
55	gzng	Granitic-gzng	Granitic	1	6	20	7	1	25	23	3	2	6	2	20	9	0	2	2	11	5	4	0	2	15	58	0	20	27	2	24	1	2	0	30	26	11	8	24	4	0	5	0	6	0	0	4	39	6
56	gzyls	Granitic-gzyls	Granitic	2	12	31	14	3	95	49	9	1	5	1	34	14	1	3	8	20	7	15	0	9	24	112	0	31	49	3	41	1	2	1	87	49	18	18	34	10	0	16	0	8	0	0	6	88	12
57	hbjgs	Granitic-hbjgs	Granitic	2	26	42	20	1	44	87	6	8	13	3	56	17	1	5	8	25	4	10	0	8	30	77	0	5	33	2	42	3	1	2	118	34	26	9	67	21	0	22	2	4	2	0	15	90	11
58	hbmjb	Granitic-hbmjb	Granitic	0	5	25	0	0	43	123	1	10	17	0	62	5	0	1	2	6	0	3	0	2	19	16	0	41	10	0	23	7	0	0	59	0	9	0	41	6	0	7	0	1	0	0	1	132	0
59	hbtl	Granitic-hbtl	Granitic	1	16	27	0	0	50	81	1	5	23	0	72	5	0	1	2	8	1	4	0	2	19	10	0	45	17	0	24	7	0	0	78	1	13	0	28	10	0	6	0	1	0	0	1	61	0
60	hnbms	Granitic-hnbms	Granitic	2	16	35	19	1	61	90	8	6	11	4	46	23	0	4	11	22	4	15	0	5	26	137	0	67	53	1	48	3	1	0	122	42	18	12	54	16	0	27	0	8	1	0	9	119	8
61	hnbwl	Granitic-hnbwl	Granitic	1	6	11	12	8	102	48	2	5	9	1	40	8	0	1	14	5	1	17	3	9	4	69	1	87	17	1	135	0	0	1	105	34	9	34	83	40	0	41	0	12	1	0	13	122	10
62	hndgp	Granitic-hndgp	Granitic	1	14	27	14	1	36	67	7	6	8	2	42	12	0	1	9	17	4	11	0	5	20	88	0	54	44	0	46	1	1	1	95	36	15	9	43	12	0	18	0	6	0	0	4	102	9
63	hndls	Granitic-hndls	Granitic	1	17	15	24	23	115	49	5	9	10	5	30	17	0	2	19	7	4	23	3	11	6	103	1	102	30	1	167	0	0	2	125	71	12	48	120	52	2	63	0	15	3	0	17	171	9
64	hndpl	Granitic-hndpl	Granitic	2	21	36	21	3	75	97	10	7	9	4	44	21	1	4	10	22	4	17	0	9	26	137	0	83	54	2	58	2	1	2	140	43	20	17	61	18	0	29	1	8	1	0	8	116	12
65	hndws	Granitic-hndws	Granitic	1	20	28	23	1	60	92	8	6	8	1	54	19	1	4	7	18	3	12	0	8	22	92	0	58	37	2	41	2	1	2	107	25	17	4	51	12	0	17	0	8	0	0	10	115	10
66	hngls	Granitic-hngls	Granitic	1	36	36	3	0	70	110	5	14	26	1	67	16	1	4	8	28	4	11	0	8	30	47	0	64	27	1	36	7	1	0	134	24	22	1	64	19	0	15	2	2	2	0	9	188	7
67	hnjfl	Granitic-hnjfl	Granitic	1	12	14	22	21	107	50	4	10	14	1	40	16	0	1	18	5	2	16	3	9	8	101	1	106	42	1	157	0	0	3	124	77	13	38	113	52	3	64	1	22	6	0	13	177	16
68	hnjts	Granitic-hnjts	Granitic	1	20	38	29	1	66	90	11	8	7	5	49	19	0	4	7	25	6	16	0	10	37	167	0	68	51	4	48	2	1	2	129	48	19	14	54	23	0	22	2	9	0	0	9	115	14
69	hnlans	Granitic-hnlans	Granitic	1	9	31	20	1	40	74	7	4	5	4	33	15	1	3	6	16	4	8	0	8	18	104	0	46	34	1	38	1	1	1	90	35	15	11	41	9	0	16	0	5	0	1	10	84	8
70	hnmfs	Granitic-hnmfs	Granitic	1	26	31	13	1	50	84	4	8	9	1	53	19	2	2	7	22	4	12	0	6	27	89	0	56	37	2	43	1	0	0	111	27	22	4	52	18	0	17	2	6	0	0	10	119	9
71	hnshs	Granitic-hnshs	Granitic	2	22	42	23	0	76	87	9	6	13	4	49	23	1	3	8	22	4	16	0	7	33	132	0	60	54	1	49	1	1	2	142	44	22	11	60	15	0	19	0	7	1	0	10	121	12
72	hntyd	Granitic-hntyd	Granitic	2	31	51	33	2	89	98	13	12	19	4	60	23	1	6	9	26	4	18	0	15	36	150	0	85	59	4	71	4	1	0	152	54	23	14	69	23	0	29	2	8	0	0	12	131	15
73	hnwzs	Granitic-hnwzs	Granitic	1	25	16	29	22	130	58	5	8	10	5	30	17	0	2	17	9	4	25	3	11	7	122	1	98	42	1	168	0	0	2	132	79	16	54	117	48	2	70	0	19	3	0	21	185	14
74	hnxx	Granitic-hnxx	Granitic	2	32	52	28	1	80	125	11	13	17	9	61	29	1	4	8	32	7	17	0	15	47	116	0	88	59	4	75	3	2	3	147	46	28	12	69	28	0	23	0	9	1	0	11	187	14
75	hnygl	Granitic-hnygl	Granitic	1	17	18	23	15	18	34	3	5	10	1	19	11	0	2	18	8	1	11	3	9	3	100	1	77	36	0	143	0	0	3	115	65	13	41	101	43	3	53	0	21	4	0	11	150	13
76	jxdgs	Granitic-jxdgs	Granitic	1	28	35	28	0	52	85	6	7	5	2	36	17	1	3	7	21	3	11	0	10	19	91	0	51	35	0	56	1	1	0	114	35	21	5	37	19	0	17	3	6	2	0	11	134	11
77	jxgjy	Granitic-jxgjy	Granitic	2	23	34	26	1	50	108	8	7	8	1	47	16	1	4	8	15	5	16	0	9	22	120	0	68	38	0	62	1	0	0	118	50	19	8	57	23	0	31	1	8	2	0	11	232	12
78	jxgs	Granitic-jxgs	Granitic	2	33	43	28	1	70	89	8	8	18	4	43	22	1	5	8	22	4	14	0	11	29	113	0	64	48	3	57	3	1	0	151	43	27	10	51	23	0	22	3	8	2	0	14	157	12
79	jxgty	Granitic-jxgty	Granitic	2	14	32	16	1	33	69	7	6	8	2	39	17	0	4	6	18	2	11	0	8	19	77	0	58	30	0	36	2	1	0	84	22	15	3	39	14	0	17	0	6	1	0	9	96	10
80	jxjgs	Granitic-jxjgs	Granitic	2	18	58	35	1	84	97	11	10	20	5	61	24	1	6	9	27	4	14	0	14	35	155	0	92	52	2	77	3	1	0	141	61	24	15	70	26	0	28	2	7	1	1	21	158	15
81	jxjlians	Granitic-jxjlians	Granitic	2	26	47	31	5	98	94	9	8	11	6	60	21	1	5	8	21	2	22	0	15	31	168	0	77	48	2	77	1	0	1	180	49	20	19	62	31	0	27	1	11	2	0	15	197	16
82	jxjlings	Granitic-jxjlings	Granitic	2	36	37	17	1	77	98	7	9	13	3	53	19	1	5	11	24	3	12	0	17	26	102	0	69	41	2	48	2	1	1	126	32	21	8	55	16	0	25	1	6	2	0	12	191	8
83	jxls	Granitic-jxls	Granitic	1	31	44	21	1	72	95	6	7	19	4	76	20	2	6	6	19	5	14	0	9	30	89	0	69	30	1	53	3	1	0	139	25	21	3	61	20	0	29	3	6	1	0	14	201	10
84	jxmts	Granitic-jxmts	Granitic	2	32	50	33	1	88	108	8	7	15	4	58	22	1	6	9	24	4	16	0	12	27	124	0	66	39	1	68	3	1	0	158	43	26	8	64	21	0	24	1	9	2	0	14	173	13
85	jxnfm	Granitic-jxnfm	Granitic	2	16	26	19	0	41	85	9	7	19	2	51	19	1	6	6	20	4	7	0	8	21	101	0	60	49	2	55	2	0	0	98	37	20	7	47	15	0	21	0	7	1	0	13	194	10
86	jxqxl	Granitic-jxqxl	Granitic	2	15	39	26	1	39	89	6	5	9	4	41	20	1	5	5	18	3	9	0	9	27	111	0	59	42	3	54	1	1	0	110	36	21	10	53	16	0	21	0	6	1	0	13	120	13
87	jxqys	Granitic-jxqys	Granitic	1	20	46	32	1	96	98	9	12	7	5	54	23	1	5	10	23	5	16	0	12	31	196	0	82	57	1	79	2	1	0	181	69	31	11	69	25	0	36	0	8	0	0	16	190	15
88	jxsqs	Granitic-jxsqs	Granitic	2	16	27	19	0	48	85	9	8	16	2	54	21	1	6	6	23	4	10	0	8	22	97	0	66	51	1	57	2	0	0	104	37	20	9	51	15	0	20	0	6	1	0	15	213	10
89	jxwgs	Granitic-jxwgs	Granitic	2	27	43	32	1	64	107	11	10	14	6	59	25	1	5	9	28	5	19	0	10	27	145	0	88	47	2	64	2	1	0	165	51	35	13	61	24	0	29	4	8	2	0	13	184	10
90	jxwys	Granitic-jxwys	Granitic	2	24	55	28	1	110	120	6	7	8	6	57	21	1	7	9	28	4	15	0	15	25	138	0	78	42	2	37	2	1	0	190	29	30	10	60	24	0	28	0	8	2	1	13	154	16
91	jxyjf	Granitic-jxyjf	Granitic	2	15	32	24	1	39	79	8	5	8	3	49	18	1	5	6	19	3	14	0	8	21	106	0	62	41	1	45	2	1	0	101	32	18	6	51	15	0	24	0	7	1	0	9	121	9
92	jxys	Granitic-jxys	Granitic	2	16	32	22	1	44	79	6	6	9	2	45	15	0	5	5	18	3	10	0	7	17	87	0	49	27	0	44	1	1	0	107	22	18	4	53	16	0	24	0	7	2	0	9	107	6
93	lnbslz	Granitic-lnbslz	Granitic	1	8	47	0	0	43	144	1	8	13	0	68	7	0	0	1	9	1	2	0	1	21	29	0	33	16	0	25	7	0	0	68	0	23	1	47	2	0	11	0	3	0	0	4	100	0
94	sctjh	Granitic-sctjh	Granitic	1	10	64	9	0	61	116	6	14	16	4	57	22	0	4	2	24	5	12	0	11	38	101	0	60	39	0	45	6	0	0	96	22	28	2	54	15	0	12	0	2	1	0	9	117	6
95	sdts	Granitic-sdts	Granitic	0	11	23	2	4	52	82	1	11	22	2	57	9	1	0	4	14	0	14	0	2	20	21	0	57	16	1	24	9	0	0	92	4	9	8	33	21	0	17	2	1	1	0	2	134	1
96	sxcqs	Granitic-sxcqs	Granitic	2	14	54	6	1	72	130	6	14	15	3	70	19	0	2	4	25	4	10	0	7	41	67	0	47	34	0	42	5	1	0	121	19	26	3	61	9	0	12	0	3	0	0	8	134	5
97	sxmtl	Granitic-sxmtl	Granitic	0	8	35	5	0	46	96	4	9	14	0	47	15	0	2	0	16	3	8	0	3	35	30	0	38	30	1	22	3	0	0	77	9	18	1	29	7	0	9	0	2	0	0	7	102	3
98	sxphl	Granitic-sxphl	Granitic	2	15	16	7	1	69	147	4	20	23	1	63	19	1	2	4	23	4	10	0	7	34	51	0	54	34	1	44	4	0	0	118	8	29	3	42	4	0	12	0	3	0	0	9	162	4
99	sxtbs	Granitic-sxtbs	Granitic	1	13	67	4	0	78	190	4	19	30	3	74	24	0	1	3	20	2	9	0	9	45	63	0	67	33	1	48	8	0	0	130	6	30	2	68	15	0	10	0	3	0	0	6	153	4
100	sxwls	Granitic-sxwls	Granitic	0	4	22	0	0	31	102	1	9	15	0	80	7	0	0	0	10	1	2	0	2	24	6	0	47	13	0	27	5	0	0	62	0	6	0	38	10	0	3	0	0	0	0	2	39	0
101	sxxkl	Granitic-sxxkl	Granitic	2	15	34	4	0	39	106	3	7	19	1	50	13	1	1	4	14	2	8	0	6	30	35	0	54	22	1	36	3	0	0	100	8	17	3	42	13	0	11	0	2	0	0	5	127	3
102	twsm	Granitic-twsm	Granitic	1	61	49	25	7	304	177	5	23	25	3	96	16	2	2	19	15	5	31	0	17	27	128	0	166	44	2	67	5	1	1	211	51	37	7	108	44	0	55	5	11	3	1	24	395	10
103	yndljly	Granitic-yndljly	Granitic	1	22	56	21	2	158	119	9	6	16	2	47	21	0	0	7	26	7	18	0	9	25	210	0	35	28	0	98	7	1	0	127	36	37	10	54	9	0	22	0	9	0	0	9	108	8
104	ynlcj	Granitic-ynlcj	Granitic	1	9	37	26	0	57	60	6	1	0	4	27	13	0	1	5	13	3	4	0	2	22	120	0	19	27	3	56	2	1	0	64	45	20	8	29	6	0	12	0	8	0	0	9	50	7
105	ynyj	Granitic-ynyj	Granitic	1	22	32	9	1	77	110	10	7	14	1	51	25	2	3	15	13	1	26	0	16	17	133	0	163	47	1	109	3	2	1	165	40	23	18	88	46	0	25	0	9	1	0	14	116	10
106	ynyzs	Granitic-ynyzs	Granitic	0	8	20	6	0	29	65	4	5	7	1	22	11	0	1	10	5	1	11	0	9	5	83	0	69	26	0	44	2	0	0	83	10	13	7	52	20	0	12	0	3	0	0	3	114	3
107	zjtms	Granitic-zjtms	Granitic	2	17	46	11	1	70	104	5	8	18	1	65	13	0	4	7	28	3	9	0	9	32	68	0	61	36	1	35	1	1	0	119	23	25	6	47	15	0	12	0	2	2	0	7	166	6
108	cqjfs	Karst-cqjfs	Karst	2	49	102	32	1	208	239	16	21	20	10	87	38	1	5	16	51	9	27	0	23	69	203	0	110	71	5	127	5	3	2	242	66	62	9	121	26	0	31	0	7	2	1	34	228	12
109	gxlhs	Karst-gxlhs	Karst	0	14	19	2	8	59	43	2	5	11	1	22	15	0	0	11	1	1	22	0	9	6	43	0	67	11	0	70	0	0	3	82	27	12	18	69	33	0	22	0	5	1	0	15	39	3
110	gxlht	Karst-gxlht	Karst	2	18	34	13	6	142	66	4	7	8	5	31	20	0	1	9	13	6	25	2	13	34	132	0	81	41	2	111	1	1	5	139	53	17	25	95	41	1	33	0	12	2	0	19	53	9
111	gxml	Karst-gxml	Karst	1	15	32	3	6	92	33	7	2	3	4	22	11	1	3	9	9	4	15	0	8	15	65	0	56	22	2	59	1	0	2	101	55	14	9	51	14	0	17	0	5	1	0	16	25	2
112	gxng	Karst-gxng	Karst	0	23	25	7	13	78	46	4	6	12	1	14	18	0	1	8	5	1	33	1	10	8	52	0	98	14	0	121	0	1	3	134	40	11	26	107	35	1	17	0	3	2	0	18	71	5
113	gzbds	Karst-gzbds	Karst	0	12	42	18	1	25	78	8	4	7	4	43	12	0	2	8	24	7	15	0	9	31	99	0	57	55	1	44	5	1	0	125	38	20	4	51	13	0	19	0	3	0	0	5	101	13
114	gzdsh	Karst-gzdsh	Karst	2	40	81	21	2	136	154	19	14	18	8	62	37	1	5	9	39	8	26	0	23	60	170	0	67	69	5	89	5	3	2	205	61	42	14	72	19	0	22	0	8	1	0	22	170	14
115	gzkks	Karst-gzkks	Karst	1	20	43	13	0	45	47	7	5	6	3	42	11	1	5	6	18	6	7	0	5	35	74	0	31	42	1	24	2	0	0	63	30	12	6	38	6	0	13	0	3	0	0	10	52	8
116	gzml	Karst-gzml	Karst	1	10	29	17	5	27	12	8	3	1	5	7	16	0	3	0	11	7	4	0	5	21	67	0	41	36	4	59	1	1	1	75	51	7	19	39	19	0	4	0	7	1	0	11	32	12
117	gzmtbms	Karst-gzmtbms	Karst	1	11	31	10	1	26	27	5	3	10	3	23	12	0	3	3	16	5	3	0	4	28	50	0	25	24	2	22	1	0	1	60	33	15	4	31	6	0	9	0	4	0	0	5	39	8
118	gzmyh	Karst-gzmyh	Karst	1	20	33	11	1	57	55	6	8	4	3	24	15	0	3	4	28	7	18	0	8	33	81	0	39	43	2	42	1	2	1	87	37	27	5	45	13	0	9	0	5	1	0	9	63	11
119	gzsnsyt	Karst-gzsnsyt	Karst	0	12	29	13	1	26	65	1	3	5	3	29	8	0	1	4	14	3	10	0	5	20	56	0	40	33	1	24	2	1	1	56	29	12	1	43	5	0	8	0	2	0	0	2	60	2
120	gzwm	Karst-gzwm	Karst	1	21	39	13	5	50	55	3	10	8	2	31	17	0	1	5	18	7	9	0	5	28	67	0	94	43	0	66	2	1	3	90	47	13	9	82	29	0	17	0	4	2	0	9	81	8
121	gzxypg	Karst-gzxypg	Karst	1	10	9	3	3	117	40	1	3	0	3	11	6	1	1	3	5	5	6	0	7	12	23	0	39	22	1	35	1	0	2	70	2	13	3	38	8	0	3	0	3	0	0	12	37	6
122	hbjsym	Karst-hbjsym	Karst	2	21	39	7	1	39	90	4	7	10	3	53	16	1	2	5	14	3	9	0	7	20	37	0	57	14	1	40	3	0	0	92	11	17	3	48	13	0	14	2	1	2	0	10	105	2
123	hbqzms	Karst-hbqzms	Karst	2	12	67	22	1	58	103	11	7	11	2	51	21	0	4	5	32	5	19	0	10	38	104	0	45	46	3	65	4	1	2	86	43	29	7	55	11	0	18	1	6	0	0	14	76	10
124	hndh	Karst-hndh	Karst	2	20	35	15	1	36	75	8	11	11	5	40	15	1	4	3	19	6	12	0	6	25	78	0	67	33	1	43	3	2	1	103	34	17	1	46	17	0	13	0	4	0	0	7	93	5
125	hnwls	Karst-hnwls	Karst	1	9	31	14	1	46	82	8	10	15	2	30	17	0	4	4	16	6	13	0	5	37	75	0	47	26	3	40	4	1	2	102	32	26	5	51	12	0	11	0	5	0	0	5	49	4
126	hnwxshy	Karst-hnwxshy	Karst	1	4	9	9	5	89	40	2	5	6	0	32	7	0	1	12	3	1	4	3	6	4	59	1	71	13	1	116	0	0	1	90	28	8	30	62	33	0	29	0	11	0	0	9	99	9
127	cqytl	Karst_Gr-cqytl	Karst_Gr	2	33	92	21	1	132	234	15	14	26	9	86	38	1	8	7	43	7	22	0	19	66	171	0	96	72	5	89	9	2	1	244	59	53	7	108	23	0	26	0	4	2	0	28	226	14
128	gxcwls	Karst_Gr-gxcwls	Karst_Gr	2	17	45	22	8	62	64	9	4	6	2	31	18	0	2	9	22	9	26	1	13	17	161	0	94	68	1	90	2	1	5	115	61	24	20	85	30	0	39	0	15	1	0	15	96	14
129	gxyc	Karst_Gr-gxyc	Karst_Gr	1	16	47	12	4	172	103	4	13	7	3	35	22	1	5	13	9	7	19	0	10	25	85	0	103	35	2	78	2	0	2	142	47	20	15	65	19	0	14	0	4	1	0	15	100	10
130	gzfds	Karst_Gr-gzfds	Karst_Gr	1	7	32	16	1	43	41	7	4	7	2	16	15	0	2	4	21	4	10	0	5	19	91	0	46	42	3	38	3	2	1	75	35	17	5	40	10	0	16	0	5	0	0	5	37	10
131	gzny	Karst_Gr-gzny	Karst_Gr	1	20	35	14	1	36	74	6	4	5	4	42	16	1	1	6	30	7	12	0	7	30	91	0	38	45	2	32	4	1	1	73	24	18	6	44	5	0	12	0	2	0	0	2	79	6
132	gzyjyx	Karst_Gr-gzyjyx	Karst_Gr	1	17	31	9	1	41	65	6	5	8	3	30	10	0	3	3	20	2	11	0	5	26	71	0	41	30	4	28	2	0	0	68	32	14	4	41	10	0	12	0	5	0	0	5	78	5
133	gzzjs	Karst_Gr-gzzjs	Karst_Gr	1	4	17	15	1	18	24	5	1	4	1	14	6	0	2	3	15	5	5	0	2	17	74	0	31	32	1	22	3	1	1	44	29	11	2	27	11	0	6	0	5	0	0	2	35	6
134	hbhh	Karst_Gr-hbhh	Karst_Gr	2	28	65	15	1	75	129	10	6	14	6	70	23	0	4	4	29	5	21	0	14	33	82	0	46	47	3	50	5	2	2	146	43	39	7	49	15	0	10	0	3	1	0	13	110	10
135	hbsnj	Karst_Gr-hbsnj	Karst_Gr	2	44	118	31	1	181	236	12	16	39	10	111	37	1	6	9	55	6	25	0	16	71	192	0	115	74	5	117	9	2	2	297	62	68	9	113	29	0	31	2	5	1	0	24	263	16
136	hnhml	Karst_Gr-hnhml	Karst_Gr	1	12	16	15	11	19	31	3	5	10	1	22	8	0	2	17	4	1	9	3	9	2	87	0	73	29	0	120	0	0	3	97	51	13	38	97	42	1	50	0	19	4	0	13	122	11
137	hnwly	Karst_Gr-hnwly	Karst_Gr	1	12	37	15	1	45	73	8	6	11	3	40	20	1	3	6	28	6	11	0	3	33	98	0	47	45	3	47	3	2	1	115	35	19	7	55	11	0	13	0	6	0	0	6	58	8
138	scems	Karst_Gr-scems	Karst_Gr	2	27	67	23	0	166	160	13	10	25	5	70	37	1	4	10	37	9	25	0	11	48	174	0	56	47	3	80	5	3	2	184	48	51	8	82	15	0	32	0	7	1	0	16	179	10
139	ynys	Karst_Gr-ynys	Karst_Gr	1	23	32	11	0	48	123	5	10	8	4	49	12	0	1	9	16	3	7	0	11	24	92	0	73	43	0	54	6	0	0	113	13	16	4	47	19	0	14	0	2	2	0	9	137	4
140	ynztbb	Karst_Gr-ynztbb	Karst_Gr	1	15	65	23	0	47	147	7	6	7	2	42	22	2	2	10	31	6	17	0	10	45	176	0	35	54	4	49	4	2	0	112	34	41	12	48	8	0	22	0	6	0	0	9	151	14
[truncated: 10 more columns]

## Sheet: Supplementary Fig. 8
ID	site	landform	GBOTB.add.low	GBOTB.add.high	GBOTB.add.mean	GBOTB.low	GBOTB.high	GBOTB.mean	zwy.add.low	zwy.add.high	zwy.add.mean	zwy.low	zwy.high	zwy.mean
1	hnwxshy	Karst	0.862393	21.2605	8.13959	0.527071	14.7521	5.32165	1.25081	25.2232	9.8574	0.83325	22.3165	8.15386
2	gxng	Karst	0.791141	21.5913	8.09104	0.496083	15.6882	5.61188	1.08436	24.6555	9.45248	0.787426	21.4663	7.75107
3	gxlhs	Karst	0.681849	22.2023	8.16402	0.436717	16.8627	5.87096	1.02353	26.2077	9.86078	0.752402	23.7019	8.40207
4	gxlht	Karst	0.771897	22.5997	8.42601	0.474976	17.6864	6.13399	1.04747	25.2127	9.64217	0.717291	22.6233	8.02117
5	gzxypg	Karst	0.70504	19.8276	7.37369	0.49776	14.0975	5.00641	0.903473	21.7115	8.27812	0.669114	17.4355	6.3287
6	gxml	Karst	0.715215	22.4098	8.22606	0.460414	15.916	5.55733	0.981408	24.38	9.18473	0.692075	19.6029	6.9927
7	gzwm	Karst	0.633209	22.8214	8.20415	0.438641	17.6038	5.99723	0.851868	24.7596	9.15545	0.623169	20.9241	7.35186
8	gzml	Karst	0.684794	24.7673	8.79143	0.465568	18.617	6.18288	0.844858	26.2502	9.54813	0.594511	21.4216	7.27915
9	gzbds	Karst	0.470704	21.3627	7.3473	0.324321	15.4068	5.05121	0.646587	23.1737	8.24831	0.457592	18.5747	6.28778
10	gzmtbms	Karst	0.491655	20.9411	7.30462	0.367421	15.5922	5.30396	0.650251	23.1102	8.26102	0.503033	18.8522	6.53499
11	gzsnsyt	Karst	0.453199	22.4486	7.62088	0.333894	15.8034	5.26663	0.611454	23.964	8.4284	0.464101	18.3026	6.3308
12	gzkks	Karst	0.507748	22.2165	7.55497	0.392278	16.2076	5.40588	0.689505	24.7779	8.68472	0.546518	20.0904	6.87579
13	hndh	Karst	0.477192	22.0511	7.49418	0.358885	15.4818	5.22951	0.651647	23.4865	8.34416	0.508772	17.9349	6.33493
14	gzmyh	Karst	0.512991	20.5536	7.16597	0.372992	15.6913	5.2542	0.688757	22.4764	8.02932	0.52663	18.7443	6.42003
15	cqjfs	Karst	0.554716	22.5471	7.84361	0.359845	14.6252	4.95214	0.72733	24.349	8.71262	0.490919	18.1417	6.25185
16	gzdsh	Karst	0.53256	23.3603	8.04824	0.361846	15.6278	5.21244	0.694916	25.1733	8.89897	0.481279	18.8543	6.44265
17	hnwls	Karst	0.583768	22.9821	7.97059	0.42445	15.0744	5.20164	0.777134	25.022	8.90389	0.584247	18.6126	6.49043
18	hbqzms	Karst	0.550898	24.5982	8.34725	0.392064	15.7607	5.3541	0.719482	26.8801	9.30903	0.525178	19.3247	6.67384
19	hbjsym	Karst	0.433305	20.2621	6.87383	0.33253	15.2925	5.11714	0.598187	23.1453	8.0438	0.484596	19.5539	6.62669
20	hnmhl	Karst-Gr	0.773177	20.5575	7.80625	0.48986	14.5377	5.23183	1.10362	25.5225	9.76359	0.749933	23.4784	8.28945
21	gxcwls	Karst-Gr	0.61555	22.8382	8.0591	0.410412	16.9585	5.70367	0.825531	25.4333	9.16718	0.584213	21.3503	7.26658
22	gxyc	Karst-Gr	0.622461	21.721	7.85356	0.427115	15.6513	5.40707	0.811011	23.5445	8.78546	0.576618	19.0444	6.78079
23	gzny	Karst-Gr	0.488947	21.458	7.38909	0.350918	14.2091	4.8304	0.66982	23.5221	8.34336	0.493909	17.5438	6.11393
24	gzzjs	Karst-Gr	0.526976	24.5805	8.3209	0.4045	17.2934	5.79477	0.684789	25.7008	8.98161	0.551981	19.1286	6.65683
25	ynys	Karst-Gr	0.457298	21.115	7.24208	0.27504	14.4421	4.78687	0.658212	23.0481	8.23561	0.446096	18.2248	6.24022
26	gzfds	Karst-Gr	0.50623	23.207	7.87451	0.372196	17.8923	5.86506	0.654663	24.6701	8.60235	0.497376	20.2449	6.81919
27	ynztbb	Karst-Gr	0.535074	24.6952	8.46512	0.3282	14.9817	4.95806	0.667039	26.8615	9.34747	0.438058	19.0762	6.34208
28	gzyjyx	Karst-Gr	0.501637	22.2846	7.5808	0.368303	15.3089	5.17959	0.673179	23.964	8.40871	0.515483	18.055	6.26801
29	hnwly	Karst-Gr	0.55051	22.0865	7.64425	0.405884	15.0645	5.12031	0.746428	23.9894	8.53212	0.568088	18.2271	6.33122
30	scems	Karst-Gr	0.624682	24.9646	8.68402	0.392533	16.1228	5.41105	0.817268	26.642	9.53676	0.533985	19.6684	6.73441
31	hbhh	Karst-Gr	0.45614	20.7961	7.15981	0.324441	14.8492	4.98402	0.622782	23.1984	8.19557	0.460184	18.6004	6.36781
32	hbsnj	Karst-Gr	0.543536	23.2818	8.06847	0.345583	15.0788	5.0655	0.737864	25.4274	9.02198	0.495044	19.0838	6.49884
33	cqytl	Karst-Gr	0.522224	21.8868	7.57808	0.340632	14.7828	4.93535	0.693747	23.7042	8.42608	0.47729	18.0903	6.18751
34	sxwls	Granitic	0.331101	18.1166	6.02669	0.237379	11.5201	3.92041	0.515838	20.6669	7.20032	0.408865	15.6814	5.44456
35	hndls	Granitic	0.914566	21.6159	8.35207	0.509755	15.9261	5.67842	1.32678	25.6861	10.1033	0.832981	24.254	8.73186
36	hnjfl	Granitic	0.822452	21.9743	8.39998	0.464306	15.8818	5.63294	1.25522	26.2417	10.2311	0.803176	24.3581	8.72798
37	hnwzs	Granitic	0.876784	21.5232	8.30108	0.489506	15.4212	5.5038	1.24652	25.4512	9.94749	0.774605	23.4464	8.37188
38	hnygl	Granitic	0.797791	20.8462	7.97892	0.487031	14.9178	5.32226	1.16485	25.347	9.80081	0.767574	23.3669	8.27684
39	hnbwl	Granitic	0.870384	21.7605	8.25115	0.529659	15.0996	5.44463	1.26659	25.7198	10.0162	0.848723	22.9374	8.35348
40	gxswds	Granitic	0.632555	22.0318	7.95249	0.384057	15.757	5.42827	0.858407	25.8259	9.40452	0.555241	22.3418	7.60962
41	gdehz	Granitic	0.624516	20.0122	7.31906	0.405768	14.2227	4.97555	0.914606	23.7701	8.84314	0.620904	20.647	7.21963
42	gdyks	Granitic	0.567015	21.5381	7.62455	0.377035	15.0743	5.13805	0.820809	24.9553	9.00016	0.57139	20.7549	7.10828
43	gddhs	Granitic	0.584244	19.3042	7.03725	0.403657	14.4554	5.06553	0.853167	23.3082	8.66348	0.622354	20.9474	7.33508
44	gdxts	Granitic	0.52601	19.815	7.01274	0.37735	13.7313	4.79308	0.731001	23.5402	8.47143	0.52661	19.5772	6.76578
45	gdhsd	Granitic	0.591505	22.3477	7.82536	0.402115	15.2584	5.18853	0.835845	25.6803	9.1719	0.59007	20.9255	7.13823
46	gxdms	Granitic	0.571891	22.1429	7.82624	0.368303	14.6391	5.01129	0.791676	25.283	9.08462	0.52696	19.8488	6.8302
47	twsm	Granitic	0.621234	22.1529	8.08162	0.365003	14.7397	5.11867	0.952785	25.3473	9.57913	0.609175	21.0467	7.54712
48	ynyj	Granitic	0.628134	20.9957	7.66249	0.355598	14.274	4.90571	0.89061	22.9774	8.70174	0.56638	18.5518	6.59738
49	gdnks	Granitic	0.551366	20.088	7.20385	0.376325	14.6016	5.01894	0.784771	23.5409	8.60466	0.557797	20.0369	6.95162
50	ynlcj	Granitic	0.553561	25.7771	8.87979	0.277725	14.9078	4.9294	0.746681	26.6154	9.48178	0.413237	17.2017	5.92997
51	ynyzs	Granitic	0.521543	18.3682	6.73619	0.31512	14.2879	4.83861	0.800912	20.9106	7.99632	0.508692	18.9983	6.67848
52	gxdgs	Granitic	0.497809	19.7457	6.9747	0.346665	14.4469	4.95459	0.67432	22.9354	8.2322	0.490743	19.3163	6.63468
53	gxdys	Granitic	0.575749	23.2206	8.1088	0.359453	14.6099	4.99722	0.769264	25.8522	9.22903	0.511243	19.3271	6.6459
54	gdsmt	Granitic	0.530707	21.0063	7.35661	0.363462	14.9443	5.06155	0.750696	23.92	8.59999	0.53782	19.6782	6.77059
55	jxjlians	Granitic	0.534985	21.0824	7.42619	0.38018	15.0585	5.14473	0.7252	23.9862	8.59627	0.528377	19.4694	6.74971
56	gxxls	Granitic	0.486018	21.0509	7.21314	0.367811	15.7337	5.25906	0.65489	24.1681	8.42915	0.513218	20.2932	6.84472
57	gdnl	Granitic	0.561405	23.3034	8.13458	0.36419	14.6433	4.97153	0.738935	25.7089	9.1657	0.48616	18.9983	6.49869
58	hnlans	Granitic	0.453165	22.496	7.59291	0.338949	15.5451	5.14736	0.5923	25.0208	8.66674	0.456591	19.4371	6.56349
59	gxjws	Granitic	0.583322	23.8682	8.29024	0.386605	16.3591	5.46952	0.765742	26.0067	9.26615	0.522986	20.2621	6.91435
60	fjlys	Granitic	0.512573	22.0932	7.57123	0.36512	15.472	5.21893	0.683039	25.2417	8.77699	0.500131	20.0592	6.81776
61	gxsph	Granitic	0.591168	21.5279	7.68416	0.428784	17.3351	5.90124	0.811118	24.7591	9.02152	0.607177	22.3142	7.70298
62	gxybs	Granitic	0.522685	23.0119	7.79747	0.381463	15.6546	5.19508	0.685271	25.0861	8.73729	0.512349	19.0798	6.46971
63	hndpl	Granitic	0.524712	22.1557	7.62723	0.396401	15.6046	5.29174	0.681871	25.1171	8.78535	0.522399	19.9931	6.82166
64	hndgp	Granitic	0.505739	22.1047	7.53352	0.385879	15.4883	5.22245	0.678197	24.5295	8.61174	0.527743	19.1588	6.61519
65	jxqys	Granitic	0.518189	22.2189	7.63275	0.363286	14.4829	4.88774	0.671367	24.333	8.55642	0.480331	18.0269	6.16974
66	hnbms	Granitic	0.49408	21.7218	7.45768	0.369477	15.6091	5.22135	0.6642	24.1669	8.48438	0.519521	19.2948	6.56276
67	gzyls	Granitic	0.574049	23.1621	8.01885	0.417023	16.5366	5.56837	0.736745	25.523	9.03266	0.545357	20.3183	6.95537
68	jxgjy	Granitic	0.500228	23.6059	7.91933	0.353277	14.437	4.86555	0.673426	26.0114	8.92837	0.492694	18.3164	6.23764
69	hnjts	Granitic	0.510708	23.6797	8.02793	0.371135	16.5178	5.51156	0.670143	26.1421	9.05369	0.502879	20.3158	6.89092
70	gxyzls	Granitic	0.486371	20.9978	7.29229	0.345484	15.0412	5.03556	0.642369	24.7245	8.63974	0.46941	20.7599	6.8856
71	jxnfm	Granitic	0.505725	21.1909	7.23715	0.390383	15.3057	5.16638	0.661056	22.6643	8.00496	0.534487	17.6902	6.17071
72	fjjjf	Granitic	0.538514	23.7651	8.00503	0.397655	15.7253	5.34022	0.714539	26.9382	9.23833	0.54706	20.4379	6.97626
73	gzlgs	Granitic	0.542089	21.7582	7.6691	0.378194	15.5991	5.25589	0.692935	24.1727	8.60662	0.492635	19.2336	6.58076
74	hnshs	Granitic	0.581897	23.4309	8.10803	0.423353	16.6637	5.6159	0.751702	25.448	9.00397	0.553193	19.8462	6.83629
75	hntyd	Granitic	0.531906	23.1655	7.9459	0.384558	15.5821	5.24931	0.702971	25.578	8.94907	0.522389	19.3292	6.60202
76	gzng	Granitic	0.473802	24.1329	8.12586	0.356938	18.6966	6.12205	0.617396	26.6969	9.19405	0.47821	22.4105	7.46211
77	jxjgs	Granitic	0.509823	20.6798	7.10993	0.395433	14.9384	5.05824	0.670947	23.2571	8.19174	0.537457	18.7844	6.46172
78	jxqxl	Granitic	0.507236	21.0172	7.21353	0.382834	15.2209	5.13524	0.678422	23.683	8.32851	0.524843	19.1582	6.58505
79	fjmjy	Granitic	0.541109	22.5038	7.78503	0.392909	15.6647	5.31386	0.746323	25.0378	8.82848	0.555043	19.4481	6.7366
80	fjlqs	Granitic	0.519469	22.34	7.49146	0.380308	14.3791	4.84919	0.678488	24.139	8.36178	0.508163	17.3945	6.01784
81	fjdgsbd	Granitic	0.492837	22.1292	7.56988	0.346668	15.1295	5.11137	0.667748	24.6285	8.64326	0.481863	19.1389	6.60008
82	jxgty	Granitic	0.486863	22.372	7.55933	0.361492	15.1212	5.12296	0.665708	25.2361	8.71665	0.511656	19.2563	6.61428
83	jxwgs	Granitic	0.514589	22.4053	7.74884	0.367328	15.4701	5.19394	0.697834	25.2368	8.89243	0.51797	19.7928	6.75779
84	jxdgs	Granitic	0.447661	20.4057	6.96689	0.354724	15.6497	5.22001	0.605245	22.6932	8.02909	0.493817	19.0439	6.56721
85	yndljly	Granitic	0.612182	25.1549	8.91535	0.317382	14.3807	4.82607	0.84167	26.6608	9.724	0.481376	18.0758	6.24346
86	fjwys	Granitic	0.527174	24.9272	8.38926	0.377224	16.4542	5.52435	0.701824	27.1143	9.37594	0.516791	20.0153	6.87154
87	jxmts	Granitic	0.508423	20.8477	7.22103	0.387005	15.256	5.16805	0.686111	23.614	8.34375	0.536546	19.411	6.66119
88	jxyjf	Granitic	0.488561	21.3296	7.28748	0.37821	16.0642	5.39394	0.653192	23.9756	8.3636	0.524249	19.8273	6.78352
89	jxwys	Granitic	0.523436	22.688	7.77195	0.391398	15.8745	5.38143	0.714263	24.9362	8.77645	0.559292	19.3864	6.72974
90	hndws	Granitic	0.476658	21.8888	7.47031	0.370738	15.6703	5.26389	0.636118	24.1603	8.48149	0.507418	19.028	6.56483
91	jxgs	Granitic	0.510027	22.0234	7.5666	0.395138	16.3522	5.47081	0.68173	25.1009	8.81784	0.544058	20.9107	7.10884
92	hnxx	Granitic	0.551986	21.9414	7.70027	0.388943	15.911	5.36516	0.747982	24.0601	8.6339	0.547336	19.2323	6.64784
93	jxsqs	Granitic	0.513048	21.1178	7.21437	0.395561	15.3369	5.16517	0.673222	22.7924	8.06267	0.544157	18.1049	6.27208
94	hnmfs	Granitic	0.447668	20.4334	6.98942	0.355619	15.6854	5.23757	0.603101	22.7071	7.99182	0.488701	18.9216	6.49154
95	jxjlings	Granitic	0.487187	21.0634	7.2014	0.376393	15.5063	5.19206	0.667503	22.9558	8.13165	0.52484	18.5193	6.41257
96	jxys	Granitic	0.483902	21.4167	7.28735	0.391708	16.5115	5.47672	0.632953	23.1553	8.17315	0.517186	19.2067	6.60589
97	hbjgs	Granitic	0.460236	22.4486	7.5348	0.362133	16.6577	5.48177	0.634794	25.7665	8.84662	0.518325	21.3973	7.15763
98	jxls	Granitic	0.471511	20.516	7.08519	0.364606	15.1229	5.09032	0.647257	23.2564	8.2278	0.520356	19.13	6.58805
99	cjjys	Granitic	0.519119	23.3846	7.86073	0.371279	17.3569	5.68966	0.705624	25.7726	8.9043	0.523494	21.1769	7.11731
100	ahqlf	Granitic	0.523877	21.2176	7.32117	0.417463	15.4093	5.32584	0.705541	23.5173	8.32055	0.569379	18.778	6.62835
101	ahhs	Granitic	0.490475	20.6899	7.14694	0.380168	15.0568	5.12761	0.659577	22.8085	8.16028	0.528258	18.4254	6.44465
102	zjtms	Granitic	0.501988	21.0371	7.28777	0.379692	15.2871	5.2102	0.703916	23.0857	8.29371	0.540496	18.5363	6.54263
103	dbs	Granitic	0.433593	18.5081	6.36539	0.332976	13.1774	4.48493	0.582072	20.5683	7.3132	0.465816	16.4408	5.74924
104	sctjh	Granitic	0.457539	21.8759	7.41972	0.329357	14.5297	4.89882	0.613256	23.7802	8.3733	0.450345	17.9135	6.19457
105	hngls	Granitic	0.438838	20.5177	7.00264	0.333489	15.1472	5.07468	0.633909	23.0139	8.14074	0.503898	18.9605	6.54734
106	sxmtl	Granitic	0.475722	20.0473	6.90927	0.339961	14.1993	4.8356	0.661795	22.6718	8.07131	0.496438	18.2808	6.36587
107	gsyh	Granitic	0.497171	21.9493	7.51833	0.364766	15.7775	5.38305	0.738137	23.9456	8.58422	0.564156	19.0243	6.79372
108	sxxkl	Granitic	0.416655	19.5983	6.7174	0.302834	14.6842	4.92966	0.605045	22.2416	7.88106	0.456341	18.7882	6.45305
109	sxphl	Granitic	0.448485	21.2257	7.19157	0.302605	13.9355	4.69155	0.634242	23.6989	8.28068	0.457346	18.0559	6.19509
110	sxcqs	Granitic	0.489571	20.6154	7.22445	0.335819	14.4907	4.95371	0.679318	22.7274	8.20823	0.494387	18.1252	6.34541
111	sxtbs	Granitic	0.423671	20.8503	7.10777	0.265633	13.7614	4.58697	0.608792	23.1305	8.14154	0.413054	17.9039	6.0966
112	sdts	Granitic	0.372425	20.3083	6.87542	0.269139	15.3174	5.07406	0.631933	25.0948	8.83194	0.499896	22.1818	7.55365
113	hbtl	Granitic	0.369859	19.2521	6.50953	0.269429	14.2275	4.70764	0.556782	21.9887	7.70401	0.452304	18.2747	6.23986
114	bjyms	Granitic	0.277933	17.3263	5.75076	0.200802	12.0981	3.9927	0.454164	19.6109	6.80392	0.375132	15.7133	5.34024
115	lnbslz	Granitic	0.31368	16.6136	5.66113	0.222568	10.742	3.66693	0.465241	19.3015	6.9064	0.36481	15.0906	5.29097
116	hbmjb	Granitic	0.261248	15.7819	5.33209	0.174967	11.8894	3.87596	0.422821	19.0328	6.69684	0.322928	16.9948	5.67709
117	gdqns	Granitic	0.571247	20.365	7.2605	0.388613	14.2587	4.95369	0.831441	24.401	8.97265	0.589878	20.9415	7.30531
118	jxxwd	Danxia	0.478488	19.352	6.68331	0.379486	14.4442	4.89863	0.629297	21.6335	7.62056	0.508678	17.6976	6.09101
119	gddxs	Danxia	0.525734	19.3887	6.85253	0.394584	14.4257	4.95928	0.70155	22.3497	8.09671	0.530436	19.1351	6.62691
120	gdnxdx	Danxia	0.495484	19.3781	6.74208	0.359114	15.6015	5.24088	0.676414	22.1008	7.91193	0.516307	19.5863	6.73537
121	jxhxy	Danxia	0.509133	18.1487	6.33817	0.419755	14.5276	4.96814	0.668846	19.78	7.12584	0.569211	16.9361	5.95161
122	jxlhy	Danxia	0.487639	20.3081	6.806	0.395087	13.3504	4.57688	0.647494	21.756	7.55971	0.545804	15.6808	5.54697
123	hnlangs	Danxia	0.506658	21.9051	7.62783	0.38382	16.5881	5.52116	0.652659	24.4601	8.66486	0.504123	20.5334	6.91951
124	fjtndx	Danxia	0.587437	20.5973	7.3136	0.436724	14.9276	5.17259	0.786349	22.5957	8.27427	0.588378	18.1431	6.46932
125	jxlhs	Danxia	0.478647	19.7497	6.76758	0.374698	14.1243	4.8154	0.633085	21.8138	7.66728	0.507191	17.1809	5.96172
126	schgx	Danxia	0.483897	22.312	7.54745	0.363679	15.9746	5.3714	0.67094	24.8984	8.72184	0.525994	20.0749	6.89955
127	jxgf	Danxia	0.425	17.4145	6.02142	0.332249	13.055	4.42174	0.558358	19.0969	6.84051	0.451605	15.6797	5.47305
128	qhsjy	Desert	0.40043	19.4855	6.841	0.205196	9.55384	3.30327	0.557253	20.6179	7.5604	0.317548	12.8766	4.49912
129	qhhhy	Desert	0.372266	17.4771	6.00222	0.210247	10.6818	3.44812	0.46781	18.4492	6.54983	0.298308	13.2789	4.39064
130	xjxkls	Desert	0.338183	17.924	6.18106	0.178994	11.5803	3.74935	0.460776	19.096	6.85644	0.309929	14.5061	4.94091
131	gsqls	Desert	0.390974	19.4854	6.63448	0.223471	12.1428	4.01819	0.564902	21.2945	7.59611	0.36226	15.9862	5.47003
132	nmghls	Desert	0.327071	17.3861	6.0312	0.183829	13.7896	4.43506	0.486323	19.2862	6.99681	0.328073	17.7667	5.91634
133	xjlbp	Desert	0.284756	17.8242	6.37749	0.173502	15.5767	4.80417	0.339029	19.8333	7.18335	0.229321	19.5417	5.9458
134	nmgqlts	Desert	0.25379	15.2815	4.97085	0.176038	10.6253	3.44992	0.44613	18.7264	6.41728	0.361021	16.0987	5.32502
135	xjxts	Desert	0.386008	16.5612	6.0648	0.192144	11.8639	3.85284	0.633412	18.1245	7.11083	0.405773	16.1198	5.71702
136	xjdts	Desert	0.350087	17.0687	5.93317	0.184971	11.9951	3.87396	0.555308	18.7331	7.05223	0.387703	16.4747	5.74623
137	nmgalkeq	Desert	0.273471	17.2936	5.66154	0.185294	12.7202	4.09487	0.418957	19.226	6.6053	0.309722	16.0065	5.33401
138	xjblnb	Desert	0.348323	18.0136	6.3157	0.181747	13.4641	4.27918	0.558621	20.4435	7.65177	0.383296	18.9556	6.45865
139	nmgshwl	Desert	0.202226	17.0393	5.37756	0.131719	10.3288	3.27264	0.36064	20.1283	6.71763	0.266019	15.6137	5.04518
140	xjklmy	Desert	0.245356	14.971	5.35209	0.134936	11.1758	3.69443	0.379793	16.4907	6.37886	0.249366	14.568	5.16249

[truncated: 1 more sheets: Supplementary Fig. 9-15]
